# Supplementary material for: The Clinical and Metabolic Profiles in Menstrual Changes Among Reproductive‐Aged Women Post‐COVID‐19
Source: MedComm (2020). 2025 Jun 11;6(6):e70240. doi: 10.1002/mco2.70240 (PMC12152425; doi:10.1002/mco2.70240)
Supplement: Supplementary file 2 — Supporting Information [file MCO2-6-e70240-s002.xlsx]

## Sheet: Supplementary Table1
Supplementary Table 1. Characteristics of the study population (menstruating women).
	Women who reported any menstrual changesa, n (%)b or median (IQR)c	Women who did not report menstrual changes, n (%)b or median (IQR)c	p	Total sample, n (%)
Total	155 (100)	98 (100)		253 (100)
Age (y), median (IQR)	32 (11)	29.5 (10)	0.05
Age (y)
18–25	40 (25.8)	31 (31.6)	0.034	71 (28.1)
26–35	73 (47.1)	54 (55.1)		127 (50.2)
36–45	42 (27.1)	13 (13.3)		55 (21.7)
BMI (kg/m2), median (IQR)	22.51 (6.2)	22.5 (6.55)	0.617
BMI (kg/m2)
Underweight (<18.5)	18 (11.6)	6 (6.1)	0.491	24 (9.5)
Normal weight (18.5–23.9)	82 (52.9)	52 (53.1)		134 (53.0)
Overweight (24–27.9)	29 (18.7)	22 (22.4)		51 (20.2)
Obese (≥28)	26 (16.8)	18 (18.4)		44 (17.4)
Age of menarche, median (IQR)	13 (2)	13 (2)	0.81
Gravidity
None	86 (55.5)	64 (65.3)	0.417	150 (59.3)
1	36 (23.2)	19 (19.4)		55 (21.7)
2	19 (12.3)	10 (10.2)		29 (11.5)
3 or more	14 (9.0)	5 (5.1)		19 (7.5)
Parity
None	101 (65.2)	70 (71.4)	0.26	171 (67.6)
1 or more	42 (27.1)	18 (18.4)		60 (23.7)
2	12 (7.7)	10 (10.2)		22 (8.7)
Smoking
Never	151 (97.4)	97 (99.0)	0.685	248 (98.0)
Ever	4 (2.6)	1 (1.0)		5 (2.0)
Alcohol intake
Never	140 (90.3)	90 (91.8)	0.683	230 (90.9)
Past	15 (9.7)	8 (8.2)		23 (9.1)
General medical conditions d
None	125 (80.6)	94 (95.9)	0.001	219 (86.6)
1 or more	30 (19.4)	4 (4.1)		34 (13.4)
Gynecological diseases e
None	82 (52.9)	59 (60.2)	0.255	141 (55.7)
1 or more	73 (47.1)	39 (39.8)		112 (44.3)
Gynecological surgery
None	109 (70.3)	76 (77.6)	0.206	185 (73.1)
1 or more	46 (29.7)	22 (22.4)		68 (26.9)
Vaccine status
Not injected	7 (4.5)	1 (1)	0.244	8 (3.2)
Injected	137 (88.4)	89 (90.8)		226 (89.3)
Missing	11 (7.1)	8 (8.2)		19 (7.5)
Vaccine type
CoronaVac Sinovac	69 (50.4)	47 (52.8)	0.974	116 (51.3)
Sinopharm Beijing	54 (39.4)	34 (38.2)		88 (38.9)
Others	4 (2.9)	2 (2.2)		6 (2.7)
Mixed	7 (5.1)	4 (4.5)		11 (4.9)
Missing	3 (2.2)	2 (2.2)		5 (2.2)
Vaccine dose
One	3 (2.2)	3 (3.4)	0.526	6 (2.7)
Two	19 (13.9)	13 (14.6)		32 (14.2)
Three	112 (81.8)	68 (76.4)		180 (79.6)
Four	3 (2.2)	5 (5.6)		8 (3.5)
Stress
Normal (0–14)	145 (93.5)	91 (92.9)	0.605	236 (93.3)
Mild (15-18)	2 (1.3)	1 (1.0)		3 (1.2)
Moderate (19–25)	1 (0.6)	0 (0)		1 (0.4)
Severe (26–33)	0 (0)	0 (0)		0 (0)
Extremely severe (≥34)	0 (0)	0 (0)		0(0)
Missing	7 (4.5)	6 (6.1)		13 (5.1)
Anxiety
Normal (0–7)	128 (82.6)	89 (90.8)	0.032	217 (85.8)
Mild (8-9)	9 (5.8)	1 (1)		10 (4.0)
Moderate (10–14)	9 (5.8)	2 (2)		11 (4.3)
Severe (15–19)	2 (1.3)	0 (0)		2 (0.8)
Extremely severe (≥20)	0 (0)	0 (0)		0 (0)
Missing	7 (4.5)	6 (6.1)		13 (5.1)
Depression
Normal (0–9)	135 (87.1)	89 (90.8)	0.202	224 (88.5)
Mild (10-13)	10 (6.5)	2 (2.0)		12 (4.7)
Moderate (14–20)	3 (1.9)	1 (1.0)		4 (1.6)
Severe (21–27)	0 (0)	0 (0)		0 (0)
Extremely severe (≥28)	0 (0)	0 (0)		0 (0)
Missing	9 (5.8)	6 (6.1)		15 (5.9)
COVID-19 infection
Asymptomatic infection	4 (2.6)	1 (1.0)	0.436	5 (2.0)
Mild infection	143 (92.3)	89 (90.8)		232 (91.7)
Moderate infection	8 (5.2)	8 (8.2)		16 (6.3)
Severe infection	0 (0)	0 (0)		0 (0)
Duration of COVID-19 infection
≤1 week	67 (43.2)	46 (46.9)	0.533	113 (44.7)
1-2weeks	65 (41.9)	38 (38.8)		103 (40.7)
2-3 weeks	13 (8.4)	4 (4.1)		17 (6.7)
3-4 weeks	4 (2.6)	4 (4.1)		8 (3.2)
≥ 4 weeks	6 (3.9)	6 (6.1)		12 (4.7)
Symptoms
Fever	142 (91.6)	84 (85.7)	0.139	226 (89.3)
Sore throat	110 (71.0)	75 (76.5)	0.331	185 (73.1)
Fatigue	108 (69.7)	56 (57.1)	0.042	164 (64.8)
Cough	91 (58.7)	66 (67.3)	0.168	157 (62.1)
Headache	94 (60.6)	47 (48.0)	0.048	141 (55.7)
Sputum production	75 (48.4)	53 (54.1)	0.377	128 (50.6)
Joint or muscle pain	78 (50.3)	44 (44.9)	0.4	122 (48.2)
Stuffy nose	75 (48.4)	46 (46.9)	0.822	121 (47.8)
Runny nose	72 (46.5)	40 (40.8)	0.379	112 (44.3)
Reduced or lost sense of taste	48 (31.0)	21 (21.4)	0.097	69 (27.3)
Sleep issues	46 (29.7)	22 (22.4)	0.206	68 (26.9)
Poor concentration and memory loss	47 (30.3)	20 (20.4)	0.082	67 (26.5)
Reduced or lost sense of smell	41 (26.5)	17 (17.3)	0.093	58 (22.9)
Palpitations	34 (21.9)	13 (13.3)	0.084	47 (18.6)
Stomach cold	21 (13.5)	20 (20.4)	0.149	41 (16.2)
Chest pain and tightness	29 (18.7)	10 (10.2)	0.068	39 (15.4)
Nausea and vomiting	22 (14.2)	14 (14.3)	0.984	36 (14.2)
Hair loss	18 (11.6)	11 (11.2)	0.925	29 (11.5)
Decreased or loss of interest	22 (14.2)	6 (6.1)	0.046	28 (11.1)
Stomach pain or upset stomach	20 (12.9)	7 (7.1)	0.148	27 (10.7)
Diarrhoea	18 (11.6)	9 (9.2)	0.542	27 (10.7)
Dyspnea	16 (10.3)	10 (10.2)	0.976	26 (10.3)
Change of mood	18 (11.6)	7 (7.1)	0.246	25 (9.9)
Conjunctivitis	7 (4.5)	3 (3.1)	0.805	10 (4.0)
Medication
Ibuprofen	84 (54.2)	54 (55.1)	0.888	138 (54.5)
Acetaminophen	36 (23.2)	30 (30.6)	0.192	66 (26.1)
Lianhua Qingwen capsule	67 (43.2)	43 (43.9)	0.919	110 (43.5)
Traditional medicine	16 (10.3)	7 (7.1)	0.391	23 (9.1)
Others	17 (11.0)	10 (10.2)	0.848	27 (10.7)
a Any menstrual change means the changes at least one in menstrual cycle length, duration of bleeding, bleeding volume and dysmenorrhea. b For categorical variables, all numbers are counts and percentages of total values. c For continuous variables. d General medical conditions include cancer, diabetes, hypertension, liver and kidney diseases, thyroid disease, gastrointestinal diseases, gastroint…

## Sheet: Supplementary Table2
Supplementary Table2: The significantly differential changed metabolites identified in each comparison group
Name	Other_name.Kegg_name.	Formula	Molecular.Weight	RT..min.	m.z	Kegg_ID	KEGG_pathway	HMDB_ID	Lipidmaps_ID	SuperClass.HMDB.	Class.HMDB.	SubClass.HMDB.	CATEGORY.Lipidmaps.	MAIN_CLASS.Lipidmaps.	SUB_CLASS.Lipidmaps.	mzCloud_Results	mzVault_Results	MassList_Results	Class_I	Class_II	Class_III	Class_IV	meta	vip	cat	P_value	FDR	Type
SM 8:1;2O/34:7	--	C47 H81 N2 O6 P	800.583	10.695	801.591	--	--	--	--	--	--	--	--	--	--	No results	Full match	No results					Com_10929_pos	1.67612	A95	0.02	0.837053	WD_vs_ND
LPC 24:6-SN1	--	C32 H54 N O7 P	595.364	9.336	596.372	--	--	--	--	--	--	--	--	--	--	No results	Full match	No results					Com_11694_pos	1.09406	A256	0.0291	0.837053	WD_vs_ND
L-Tyrosine	L-Tyrosine; (S)-3-(p-Hydroxyphenyl)alanine; (S)-2-Amino-3-(p-hydroxyphenyl)propionic acid; Tyrosine	C9 H11 N O3	181.074	2.11	182.082	cpd:C00082	map00130 Ubiquinone and other terpenoid-quinone biosynthesis;map00350 Tyrosine metabolism;map00360 Phenylalanine metabolism;map00400 Phenylalanine, tyrosine and tryptophan biosynthesis;map00730 Thiamine metabolism;map00970 Aminoacyl-tRNA biosynthesis;map01100 Metabolic pathways	HMDB0000158	--	Organic acids and derivatives	Carboxylic acids and derivatives	Amino acids, peptides, and analogues	--	--	--	Full match	Full match	Full match	Organic acids and derivatives	Carboxylic acids and derivatives	Amino acids, peptides, and analogues	Tyrosine and derivatives	Com_129_pos	2.55254	A7	0.001	0.489	WD_vs_ND
2-Amino-1,3,4-octadecanetriol	--	C18 H39 N O3	317.293	6.474	318.301	--	--	--	--	--	--	--	--	--	--	Full match	No results	No results	Organic nitrogen compounds	Organonitrogen compounds	Amines	1,3-aminoalcohols	Com_13_pos	1.39489	A148	0.0442	0.964137	WD_vs_ND
pentane-1,2,3,4,5-pentol	--	C5 H12 O5	174.051	1.291	175.058	--	--	--	--	--	--	--	--	--	--	Invalid mass	No results	No results					Com_1310_pos	1.51995	A117	0.027	0.837053	WD_vs_ND
LPC 18:2	--	C26 H50 N O7 P	541.315	8.818	542.322	--	--	--	LMGP01050035	--	--	--	Glycerophospholipids [GP]	Glycerophosphocholines [GP01]	Monoacylglycerophosphocholines [GP0105]	No results	Invalid mass	No results	Lipids and lipid-like molecules	Glycerophospholipids	Glycerophosphocholines	Phosphocholines	Com_14_pos	1.97921	A50	0.0185	0.837053	WD_vs_ND
LPC O-16:0	--	C24 H52 N O6 P	481.354	9.741	482.361	--	--	--	LMGP01060010	--	--	--	Glycerophospholipids [GP]	Glycerophosphocholines [GP01]	Monoalkylglycerophosphocholines [GP0106]	No results	Full match	No results					Com_176_pos	2.25498	A24	0.0251	0.837053	WD_vs_ND
LPC 22:4-SN1	--	C30 H54 N O7 P	571.364	9.471	572.372	--	--	--	--	--	--	--	--	--	--	No results	Full match	No results					Com_1792_pos	2.38246	A15	0.0303	0.567692	WD_vs_ND
N-Benzylformamide	N-Benzylformamide	C8 H9 N O	135.069	2.266	136.076	cpd:C15561	--	HMDB0304423	--	Benzenoids	Benzene and substituted derivatives	-	--	--	--	Full match	Full match	No results	Benzenoids	Benzene and substituted derivatives	Not available	Benzene and substituted derivatives	Com_183_pos	1.7273	A88	0.0386	0.964137	WD_vs_ND
LPC 20:3-SN1	--	C28 H52 N O7 P	545.349	9.139	546.356	--	--	--	--	--	--	--	--	--	--	No results	Full match	No results					Com_195_pos	2.12343	A34	0.00761	0.56475	WD_vs_ND
U-44069	--	C21 H34 O4	372.228	7.968	373.235	--	--	--	--	--	--	--	--	--	--	Invalid mass	No results	No results	Lipids and lipid-like molecules	Fatty Acyls	Eicosanoids	Prostaglandins and related compounds	Com_2222_pos	1.49823	A123	0.0456	0.684	WD_vs_ND
PC O-42:9	--	C50 H84 N O7 P	841.586	10.496	842.594	--	--	--	--	--	--	--	--	--	--	No results	Invalid mass	No results					Com_2376_pos	1.82627	A70	0.0473	0.964137	WD_vs_ND
PC O-18:1	--	C26 H52 N O7 P	521.348	9.169	522.355	--	--	--	LMGP01020147	--	--	--	Glycerophospholipids [GP]	Glycerophosphocholines [GP01]	1-alkyl,2-acylglycerophosphocholines [GP0102]	No results	Full match	Full match					Com_248_pos	2.21618	A29	0.0317	0.567692	WD_vs_ND
LPC 18:1	--	C26 H52 N O7 P	567.354	9.554	566.346	--	--	HMDB0002815	LMGP01050138	Lipids and lipid-like molecules	Glycerophospholipids	Glycerophosphocholines	Glycerophospholipids [GP]	Glycerophosphocholines [GP01]	Monoacylglycerophosphocholines [GP0105]	No results	Invalid mass	No results	Lipids and lipid-like molecules	Glycerophospholipids	Glycerophosphocholines	Phosphocholines	Com_25_neg	2.59126	A6	0.00705	0.56475	WD_vs_ND
Taurodeoxycholic acid	Taurodeoxycholate; Taurodeoxycholic acid	C26 H45 N O6 S	521.279	7.289	522.287	cpd:C05463	--	HMDB0000896	LMST05040013	Lipids and lipid-like molecules	Steroids and steroid derivatives	Bile acids, alcohols and derivatives	Sterol Lipids [ST]	Steroid conjugates [ST05]	Taurine conjugates [ST0504]	Invalid mass	No results	No results	Lipids and lipid-like molecules	Steroids and steroid derivatives	Bile acids, alcohols and derivatives	Taurinated bile acids and derivatives	Com_2724_pos	1.97856	A51	0.0233	0.837053	WD_vs_ND
PC O-20:4	--	C28 H50 N O7 P	543.333	8.558	544.341	--	--	--	--	--	--	--	--	--	--	No results	Full match	Full match					Com_313_pos	2.36242	A17	0.00207	0.5025	WD_vs_ND
Asaraldehyde	--	C10 H12 O4	196.073	5.503	195.066	--	--	HMDB0029648	--	Benzenoids	Benzene and substituted derivatives	Benzoyl derivatives	--	--	--	No results	No results	Full match	Benzenoids	Benzene and substituted derivatives	Benzoyl derivatives	Benzoyl derivatives	Com_3169_neg	2.12292	A35	0.02	0.837053	WD_vs_ND
Maslinic acid	--	C30 H48 O4	494.338	8.008	495.345	--	--	HMDB0002392	LMPR0106180014	Lipids and lipid-like molecules	Prenol lipids	Triterpenoids	Prenol Lipids [PR]	Isoprenoids [PR01]	C30 isoprenoids (triterpenes) [PR0106]	Invalid mass	No results	No results	Lipids and lipid-like molecules	Prenol lipids	Triterpenoids	Triterpenoids	Com_3335_pos	1.93584	A58	0.0216	0.837053	WD_vs_ND
D-Phenylalanine	D-Phenylalanine; D-alpha-Amino-beta-phenylpropionic acid	C9 H11 N O2	165.078	5.215	164.071	cpd:C02265	map00360 Phenylalanine metabolism;map04742 Taste transduction	HMDB0250791	--	Organic acids and derivatives	Carboxylic acids and derivatives	Amino acids, peptides, and analogues	--	--	--	No results	No results	Full match	Organic acids and derivatives	Carboxylic acids and derivatives	Amino acids, peptides, and analogues	Phenylalanine and derivatives	Com_3612_neg	1.86895	A65	0.0335	0.910083	WD_vs_ND
LPC O-18:2	--	C26 H52 N O6 P	551.359	9.947	550.352	--	--	--	--	--	--	--	--	--	--	No results	Invalid mass	No results					Com_3705_neg	1.99017	A46	0.0176	0.56475	WD_vs_ND
5-Hydroxytryptophan	5-Hydroxytryptophan; 5-HTP	C11 H12 N2 O3	220.085	3.678	221.092	cpd:C01017	--	HMDB0000472	--	Organoheterocyclic compounds	Indoles and derivatives	Tryptamines and derivatives	--	--	--	No results	No results	Full match	Organoheterocyclic compounds	Indoles and derivatives	Tryptamines and derivatives	Serotonins	Com_3754_pos	1.83082	A67	0.00276	0.5025	WD_vs_ND
LPC 19:1	--	C27 H54 N O7 P	557.346	9.823	558.353	--	--	--	LMGP01050130	--	--	--	Glycerophospholipids [GP]	Glycerophosphocholines [GP01]	Monoacylglycerophosphocholines [GP0105]	No results	Invalid mass	No results	Lipids and lipid-like molecules	Glycerophospholipids	Glycerophosphocholines	Phosphocholines	Com_4607_pos	2.34658	A19	0.0128	0.56475	WD_vs_ND
L-Ornithine	L-Ornithine; (S)-2,5-Diaminovaleric acid; (S)-2,5-Diaminopentanoic acid; (S)-2,5-Diaminopentanoate	C5 H12 N2 O2	132.09	1.254	133.097	cpd:C00077	map00220 Arginine biosynthesis;map00330 Arginine and proline metabolism;map00472 D-Arginine and D-ornithine metabolism;map00480 Glutathione metabolism;map01100 Metabolic pathways;map01210 2-Oxocarboxylic acid metabolism;map01230 Biosynthesis of amino acids;map02010 ABC transporters	HMDB0000214	--	Organic acids and derivatives	Carboxylic acids and derivatives	Amino acids, peptides, and analogues	--	--	--	No results	No results	Full match	Organic acids and derivatives	Carboxylic acids and derivatives	Amino acids, peptides, and analogues	L-alpha-amino acids	Com_4750_pos	2.54364	A9	0.0302	0.567692	WD_vs_ND
2-Hydroxycinnamic acid	--	C9 H8 O3	164.048	2.283	182.082	--	--	HMDB0002641	--	Phenylpropanoids and polyketides	Cinnamic acids and derivatives	Hydroxycinnamic acids and derivatives	--	--	--	Full match	Full match	Full match	Phenylpropanoids and polyketides	Cinnamic acids and derivatives	Hydroxycinnamic acids and derivatives	Hydroxycinnamic acids	Com_48_pos	2.79915	A2	0.022	0.56475	WD_vs_ND
LPC 20:4-SN1	--	C28 H50 N O7 P	543.333	8.749	544.341	--	--	--	--	--	--	--	--	--	--	No results	Full match	Full match					Com_49_pos	2.35127	A18	0.00274	0.66993	WD_vs_ND
DL-Stachydrine	--	C7 H13 N O2	143.095	1.373	144.102	--	--	--	--	--	--	--	--	--	--	Full match	No results	No results	Organic acids and derivatives	Carboxylic acids and derivatives	Amino acids, peptides, and analogues	Proline and derivatives	Com_50_pos	1.99038	A45	0.0291	0.837053	WD_vs_ND
5α-Pregnan-3,20-dione	--	C21 H32 O2	316.238	10.615	317.246	--	--	--	--	--	--	--	--	--	--	Invalid mass	No results	No results	Lipids and lipid-like molecules	Steroids and steroid derivatives	Pregnane steroids	Gluco/mineralocorticoids, progestogins and derivatives	Com_502_pos	2.63174	A4	0.0244	0.56475	WD_vs_ND
PC O-38:8	--	C46 H78 N O7 P	787.538	11.062	788.545	--	--	--	--	--	--	--	--	--	--	No results	Invalid mass	No results					Com_537_pos	1.27973	A184	0.02	0.837053	WD_vs_ND
2-[5-(2-hydroxypropyl)oxolan-2-yl]propanoic acid	--	C10 H18 O4	224.102	4.903	225.11	--	--	--	--	--	--	--	--	--	--	Invalid mass	No results	No results					Com_5443_pos	1.24497	A197	0.0413	0.964137	WD_vs_ND
LPE O-17:1	--	C22 H46 N O6 P	451.306	10.1	450.299	--	--	--	--	--	--	--	--	--	--	No results	Full match	No results					Com_5471_neg	1.49049	A126	0.0437	0.678103	WD_vs_ND
Proline	Proline	C5 H9 N O2	115.064	1.367	116.071	cpd:C16435	--	HMDB0003411	--	Organic acids and derivatives	Carboxylic acids and derivatives	Amino acids, peptides, and analogues	--	--	--	Full match	Full match	Full match	Organic acids and derivatives	Carboxylic acids and derivatives	Amino acids, peptides, and analogues	Proline and derivatives	Com_55_pos	1.9896	A47	0.00335	0.5025	WD_vs_ND
23-Norcholic acid	--	C23 H38 O5	394.272	6.683	393.265	--	--	--	--	--	--	--	--	--	--	No results	No results	Full match					Com_5558_neg	2.75532	A3	0.0186	0.56475	WD_vs_ND
Lysopc 18:1	--	C26 H52 N O7 P	521.349	10.343	522.356	--	--	--	--	--	--	--	--	--	--	No results	No results	Full match	Lipids and lipid-like molecules	Glycerophospholipids	Glycerophosphocholines	Phosphocholines	Com_5680_pos	2.37831	A16	0.024	0.56475	WD_vs_ND
2-Hydroxyphenylalanine	--	C9 H11 N O3	181.074	2.32	182.082	--	--	HMDB0006050	--	Organic acids and derivatives	Carboxylic acids and derivatives	Amino acids, peptides, and analogues	--	--	--	Full match	Full match	Full match	Organic acids and derivatives	Carboxylic acids and derivatives	Amino acids, peptides, and analogues	Phenylalanine and derivatives	Com_60_pos	2.0387	A41	0.0113	0.837053	WD_vs_ND
Dl-3,4-Dihydroxymandelic Acid	--	C8 H8 O5	184.037	5.518	183.029	--	--	--	--	--	--	--	--	--	--	No results	No results	Full match					Com_62_neg	1.81903	A73	0.0328	0.567692	WD_vs_ND
PC O-38:7	--	C46 H80 N O7 P	789.553	10.793	790.559	--	--	--	--	--	--	--	--	--	--	No results	Invalid mass	No results					Com_6404_pos	2.85055	A1	0.0134	0.837053	WD_vs_ND
Betaine	Betaine; Trimethylaminoacetate; Glycine betaine; N,N,N-Trimethylglycine; Trimethylammonioacetate	C5 H11 N O2	117.079	1.298	118.087	cpd:C00719	map00260 Glycine, serine and threonine metabolism;map01100 Metabolic pathways;map02010 ABC transporters	HMDB0000043	--	Organic acids and derivatives	Carboxylic acids and derivatives	Amino acids, peptides, and analogues	--	--	--	Full match	Full match	Full match	Organic acids and derivatives	Carboxylic acids and derivatives	Amino acids, peptides, and analogues	Alpha amino acids	Com_71_pos	2.24821	A25	0.0222	0.56475	WD_vs_ND
DL-4-Hydroxyphenyllactic acid	--	C9 H10 O4	182.057	5.157	181.05	--	--	--	--	--	--	--	--	--	--	Full match	Full match	Full match	Phenylpropanoids and polyketides	Phenylpropanoic acids	Not available	Phenylpropanoic acids	Com_714_neg	1.59102	A110	0.0314	0.567692	WD_vs_ND
(12Z)-9,10,11-trihydroxyoctadec-12-enoic acid	--	C18 H34 O5	352.223	6.699	353.23	--	--	--	--	--	--	--	--	--	--	Invalid mass	No results	No results					Com_7660_pos	2.02362	A43	0.0251	0.56475	WD_vs_ND
LPC 20:3	--	C28 H52 N O7 P	567.329	9.176	568.336	--	--	--	LMGP01050139	--	--	--	Glycerophospholipids [GP]	Glycerophosphocholines [GP01]	Monoacylglycerophosphocholines [GP0105]	No results	Invalid mass	No results	Lipids and lipid-like molecules	Glycerophospholipids	Glycerophosphocholines	Phosphocholines	Com_879_pos	2.04458	A39	0.0105	0.56475	WD_vs_ND
PC O-22:4	--	C30 H54 N O7 P	571.364	9.271	572.371	--	--	--	--	--	--	--	--	--	--	No results	Full match	No results					Com_8951_pos	2.54512	A8	0.0147	0.56475	WD_vs_ND
LPC O-18:1	--	C26 H54 N O6 P	553.375	10.129	552.367	--	--	--	LMGP01060039	--	--	--	Glycerophospholipids [GP]	Glycerophosphocholines [GP01]	Monoalkylglycerophosphocholines [GP0106]	No results	Invalid mass	No results					Com_906_neg	1.88876	A63	0.0368	0.613333	WD_vs_ND
Ethyl 3-acetyl-4-oxopentanoate	--	C9 H14 O4	186.087	5.093	187.094	--	--	--	--	--	--	--	--	--	--	Invalid mass	No results	No results					Com_9671_pos	1.6597	A101	0.0113	0.837053	WD_vs_ND
Methyl N-(4-chlorophenyl)-(dimethylamino)methanimidothioate	--	C10 H13 Cl N2 S	228.049	1.101	229.056	--	--	--	--	--	--	--	--	--	--	Full match	No results	No results	Benzenoids	Benzene and substituted derivatives	Halobenzenes	Chlorobenzenes	Com_10009_pos	1.86818	A54	0.0244	0.291365	HBV_vs_NBV
11(E)-Eicosenoic Acid	--	C20 H38 O2	310.287	11.498	309.28	--	--	--	--	--	--	--	--	--	--	Full match	No results	Full match	Lipids and lipid-like molecules	Fatty Acyls	Fatty acids and conjugates	Long-chain fatty acids	Com_1001_neg	2.41217	A8	0.00038	0.0526337	HBV_vs_NBV
T-2 Triol	--	C20 H30 O7	364.192	10.611	365.199	--	--	HMDB0035846	--	Lipids and lipid-like molecules	Prenol lipids	Sesquiterpenoids	--	--	--	Invalid mass	No results	No results	Lipids and lipid-like molecules	Prenol lipids	Sesquiterpenoids	Trichothecenes	Com_10185_pos	3.08093	A1	7.9e-06	0.0042107	HBV_vs_NBV
Bis(3,5,5-trimethylhexyl) phthalate	--	C26 H42 O4	418.306	10.141	419.314	--	--	--	--	--	--	--	--	--	--	Full match	No results	No results					Com_1091_pos	1.92048	A47	0.0336	0.439192	HBV_vs_NBV
Adrenic acid	7,10,13,16-Docosatetraenoic acid; (7Z,10Z,13Z,16Z)-Docosa-7,10,13,16-tetraenoic acid; Adrenic acid	C22 H36 O2	332.271	10.609	331.264	cpd:C16527	map01040 Biosynthesis of unsaturated fatty acids;map04216 Ferroptosis	HMDB0002226	LMFA04000050	Lipids and lipid-like molecules	Fatty Acyls	Fatty acids and conjugates	Fatty Acyls [FA]	Docosanoids [FA04]	Other Docosanoids [FA0400]	Full match	Full match	No results	Lipids and lipid-like molecules	Fatty Acyls	Fatty acids and conjugates	Very long-chain fatty acids	Com_113_neg	2.33484	A13	0.0011	0.0837571	HBV_vs_NBV
Azelaic acid	Azelaic acid; Nonanedioic acid; 1,7-Heptanedicarboxylic acid	C9 H16 O4	188.104	5.734	187.097	cpd:C08261	--	HMDB0000784	LMFA01170054	Lipids and lipid-like molecules	Fatty Acyls	Fatty acids and conjugates	Fatty Acyls [FA]	Fatty Acids and Conjugates [FA01]	Dicarboxylic acids [FA0117]	Full match	Full match	Full match	Lipids and lipid-like molecules	Fatty Acyls	Fatty acids and conjugates	Medium-chain fatty acids	Com_1177_neg	1.92016	A48	0.0105	0.250278	HBV_vs_NBV
PC O-29:7	--	C37 H62 N O7 P	663.416	10.141	664.424	--	--	--	--	--	--	--	--	--	--	No results	Invalid mass	No results					Com_11969_pos	1.81612	A62	0.049	0.414458	HBV_vs_NBV
3-(methylsulfonyl)-2H-chromen-2-one	--	C10 H8 O4 S	224.012	5.726	247.002	--	--	--	--	--	--	--	--	--	--	Invalid mass	No results	No results					Com_1232_pos	1.7343	A77	0.0392	0.353671	HBV_vs_NBV
Docosapentaenoic acid	(7Z,10Z,13Z,16Z,19Z)-Docosa-7,10,13,16,19-pentaenoic acid; Docosapentaenoic acid	C22 H34 O2	330.256	9.896	331.263	cpd:C16513	map01040 Biosynthesis of unsaturated fatty acids	HMDB0246621	LMFA04000049	Lipids and lipid-like molecules	Fatty Acyls	Fatty acids and conjugates	Fatty Acyls [FA]	Docosanoids [FA04]	Other Docosanoids [FA0400]	Full match	No results	Full match	Lipids and lipid-like molecules	Fatty Acyls	Fatty acids and conjugates	Very long-chain fatty acids	Com_1272_pos	2.48622	A5	0.000395	0.0526337	HBV_vs_NBV
2-Phenylglycine	--	C8 H9 N O2	151.063	10.341	134.06	--	--	HMDB0002210	--	Organic acids and derivatives	Carboxylic acids and derivatives	Amino acids, peptides, and analogues	--	--	--	No results	No results	Full match	Organic acids and derivatives	Carboxylic acids and derivatives	Amino acids, peptides, and analogues	Alpha amino acids	Com_1325_pos	2.4458	A7	0.0015	0.0947556	HBV_vs_NBV
Palmitic acid	Hexadecanoic acid; Hexadecanoate; Hexadecylic acid; Palmitic acid; Palmitate; Cetylic acid	C16 H32 O2	256.24	10.371	255.233	cpd:C00249	map00061 Fatty acid biosynthesis;map00062 Fatty acid elongation;map00071 Fatty acid degradation;map01040 Biosynthesis of unsaturated fatty acids;map01100 Metabolic pathways;map01212 Fatty acid metabolism	HMDB0000220	LMFA01010001	Lipids and lipid-like molecules	Fatty Acyls	Fatty acids and conjugates	Fatty Acyls [FA]	Fatty Acids and Conjugates [FA01]	Straight chain fatty acids [FA0101]	Full match	No results	No results	Lipids and lipid-like molecules	Fatty Acyls	Fatty acids and conjugates	Long-chain fatty acids	Com_14_neg	2.21228	A21	0.00162	0.10962	HBV_vs_NBV
CAR 16:1	--	C23 H44 N O4	397.32	7.337	398.327	--	--	--	--	--	--	--	--	--	--	No results	Invalid mass	No results					Com_1400_pos	2.08726	A29	0.00643	0.222379	HBV_vs_NBV
LPC 16:0-SN1	--	C24 H50 N O7 P	495.333	10.353	496.341	--	--	--	--	--	--	--	--	--	--	No results	Full match	Full match					Com_1483_pos	2.29818	A15	0.00705	0.222379	HBV_vs_NBV
7-Methylxanthine	7-Methylxanthine	C6 H6 N4 O2	166.048	4.815	165.041	cpd:C16353	map00232 Caffeine metabolism;map01100 Metabolic pathways	HMDB0001991	--	Organoheterocyclic compounds	Imidazopyrimidines	Purines and purine derivatives	--	--	--	Full match	No results	Not the top hit	Organoheterocyclic compounds	Imidazopyrimidines	Purines and purine derivatives	Xanthines	Com_1572_neg	2.28417	A16	0.0167	0.24215	HBV_vs_NBV
1,3-Dimethyluric acid	--	C7 H8 N4 O3	196.059	5.106	195.052	--	--	HMDB0001857	--	Organoheterocyclic compounds	Imidazopyrimidines	Purines and purine derivatives	--	--	--	Full match	Full match	Full match	Organoheterocyclic compounds	Imidazopyrimidines	Purines and purine derivatives	Xanthines	Com_1683_neg	1.53886	A124	0.035	0.346585	HBV_vs_NBV
LPE 22:6	--	C27 H44 N O7 P	525.286	8.768	524.278	--	--	--	LMGP02050060	--	--	--	Glycerophospholipids [GP]	Glycerophosphoethanolamines [GP02]	Monoacylglycerophosphoethanolamines [GP0205]	No results	Full match	No results	Lipids and lipid-like molecules	Glycerophospholipids	Glycerophosphoethanolamines	1-acyl-sn-glycero-3-phosphoethanolamines	Com_169_neg	1.94272	A44	0.0128	0.2624	HBV_vs_NBV
Paraxanthine	1,7-Dimethylxanthine; Paraxanthine	C7 H8 N4 O2	180.065	5.182	181.072	cpd:C13747	map00232 Caffeine metabolism;map01100 Metabolic pathways	HMDB0001860	--	Organoheterocyclic compounds	Imidazopyrimidines	Purines and purine derivatives	--	--	--	Full match	Full match	No results	Organoheterocyclic compounds	Imidazopyrimidines	Purines and purine derivatives	Xanthines	Com_174_pos	1.80811	A65	0.0127	0.224183	HBV_vs_NBV
LPC O-16:0	--	C24 H52 N O6 P	481.354	9.741	482.361	--	--	--	LMGP01060010	--	--	--	Glycerophospholipids [GP]	Glycerophosphocholines [GP01]	Monoalkylglycerophosphocholines [GP0106]	No results	Full match	No results					Com_176_pos	1.79558	A66	0.0438	0.44895	HBV_vs_NBV
Cholic acid	Cholic acid; Cholate; 3alpha,7alpha,12alpha-Trihydroxy-5beta-cholanate; 3alpha,7alpha,12alpha-Trihydroxy-5beta-cholanic acid	C24 H40 O5	408.288	6.535	407.281	cpd:C00695	map00120 Primary bile acid biosynthesis;map01100 Metabolic pathways;map04976 Bile secretion	HMDB0000619	LMST04010001	Lipids and lipid-like molecules	Steroids and steroid derivatives	Bile acids, alcohols and derivatives	Sterol Lipids [ST]	Bile acids and derivatives [ST04]	C24 bile acids, alcohols, and derivatives [ST0401]	Full match	Full match	Full match	Lipids and lipid-like molecules	Steroids and steroid derivatives	Bile acids, alcohols and derivatives	Trihydroxy bile acids, alcohols and derivatives	Com_1761_neg	1.50584	A131	0.0244	0.291365	HBV_vs_NBV
Pyrogallol	1,2,3-Trihydroxybenzene; Pyrogallol; Pyrogallic acid; 1,2,3-Benzenetriol	C6 H6 O3	126.03	2.653	127.037	cpd:C01108	--	HMDB0013674	--	Benzenoids	Phenols	Benzenetriols and derivatives	--	--	--	Invalid mass	Invalid mass	No results	Benzenoids	Phenols	Benzenetriols and derivatives	5-unsubstituted pyrrogallols	Com_181_pos	2.19753	A23	0.0215	0.347258	HBV_vs_NBV
Glycocholic acid	Glycocholate; Glycocholic acid; 3alpha,7alpha,12alpha-Trihydroxy-5beta-cholan-24-oylglycine	C26 H43 N O6	465.309	6.639	464.302	cpd:C01921	map00120 Primary bile acid biosynthesis;map01100 Metabolic pathways;map04976 Bile secretion;map04979 Cholesterol metabolism	HMDB0000138	LMST05030001	Lipids and lipid-like molecules	Steroids and steroid derivatives	Bile acids, alcohols and derivatives	Sterol Lipids [ST]	Steroid conjugates [ST05]	Glycine conjugates [ST0503]	Full match	Full match	Full match	Lipids and lipid-like molecules	Steroids and steroid derivatives	Bile acids, alcohols and derivatives	Glycinated bile acids and derivatives	Com_188_neg	1.6283	A107	0.039	0.439192	HBV_vs_NBV
Docosahexaenoic acid	(4Z,7Z,10Z,13Z,16Z,19Z)-Docosahexaenoic acid; 4,7,10,13,16,19-Docosahexaenoic acid; Docosahexaenoic acid; Docosahexaenoate	C22 H32 O2	328.24	9.779	327.233	cpd:C06429	map01040 Biosynthesis of unsaturated fatty acids	HMDB0002183	LMFA01031176	Lipids and lipid-like molecules	Fatty Acyls	Fatty acids and conjugates	Fatty Acyls [FA]	Fatty Acids and Conjugates [FA01]	Unsaturated fatty acids [FA0103]	Full match	Full match	No results	Lipids and lipid-like molecules	Fatty Acyls	Fatty acids and conjugates	Very long-chain fatty acids	Com_19_neg	2.2742	A18	0.00582	0.221576	HBV_vs_NBV
Monoolein	--	C21 H40 O4	356.293	9.816	379.282	--	--	HMDB0254854	--	Lipids and lipid-like molecules	Glycerolipids	Monoradylglycerols	--	--	--	Full match	No results	Full match	Lipids and lipid-like molecules	Glycerolipids	Monoradylglycerols	1-monoacylglycerols	Com_19_pos	1.64998	A98	0.0407	0.439192	HBV_vs_NBV
11(Z),14(Z),17(Z)-Eicosatrienoic acid	--	C20 H34 O2	306.256	10.091	307.263	--	--	--	--	--	--	--	--	--	--	Full match	No results	Full match	Lipids and lipid-like molecules	Fatty Acyls	Fatty acids and conjugates	Long-chain fatty acids	Com_1926_pos	1.88031	A53	0.00985	0.250278	HBV_vs_NBV
1-{[5-(4-chlorophenyl)-4H-1,2,4-triazol-3-yl]thio}acetone	--	C11 H10 Cl N3 O S	534.05	5.248	266.018	--	--	--	--	--	--	--	--	--	--	Invalid mass	No results	No results					Com_197_neg	1.31995	A180	0.0392	0.353671	HBV_vs_NBV
Elaidic acid	(9E)-Octadecenoic acid; 9-Octadecenoic acid, (E)-; (E)-Oleic acid; D9-trans-Octadecenoic acid; 9-trans-Octadecenoic acid; trans-D9-Octadecenoic acid; trans-9-Octadecenoic acid; trans-Elaidic acid; trans-Oleic acid; Elaidic acid; Acide elaidique; Elaidinsaure	C18 H34 O2	282.256	10.596	281.248	cpd:C01712	--	HMDB0000573	--	Lipids and lipid-like molecules	Fatty Acyls	Fatty acids and conjugates	--	--	--	Full match	No results	No results	Lipids and lipid-like molecules	Fatty Acyls	Fatty acids and conjugates	Long-chain fatty acids	Com_2_neg	2.20338	A22	0.00162	0.10962	HBV_vs_NBV
Ethyl paraben	--	C9 H10 O3	120.057	5.515	119.049	--	--	HMDB0032573	--	Benzenoids	Benzene and substituted derivatives	Benzoic acids and derivatives	--	--	--	Invalid mass	No results	No results	Benzenoids	Benzene and substituted derivatives	Benzoic acids and derivatives	p-Hydroxybenzoic acid alkyl esters	Com_2124_neg	1.68685	A89	0.0409	0.439192	HBV_vs_NBV
trans-10-Heptadecenoic Acid	--	C17 H32 O2	268.24	10.137	267.233	--	--	HMDB0244268	--	Lipids and lipid-like molecules	Fatty Acyls	Fatty acids and conjugates	--	--	--	Full match	No results	No results	Lipids and lipid-like molecules	Fatty Acyls	Fatty acids and conjugates	Long-chain fatty acids	Com_2227_neg	1.78171	A69	0.00962	0.185987	HBV_vs_NBV
PC 18:3_18:3	--	C44 H76 N O8 P	777.531	11.338	778.539	--	--	--	--	--	--	--	--	--	--	No results	Full match	No results					Com_2417_pos	1.96988	A40	0.033	0.439192	HBV_vs_NBV
PC 15:0_15:1	--	C38 H74 N O8 P	703.518	11.363	704.525	--	--	--	LMGP01011435	--	--	--	Glycerophospholipids [GP]	Glycerophosphocholines [GP01]	Diacylglycerophosphocholines [GP0101]	No results	Full match	No results					Com_2704_pos	1.97508	A39	0.049	0.414458	HBV_vs_NBV
Pyridoxamine 5-phosphate	Pyridoxamine phosphate; Pyridoxamine 5-phosphate; Pyridoxamine 5'-phosphate	C8 H13 N2 O5 P	248.054	5.231	249.061	cpd:C00647	map00750 Vitamin B6 metabolism;map01100 Metabolic pathways;map04977 Vitamin digestion and absorption	HMDB0001555	--	Organoheterocyclic compounds	Pyridines and derivatives	Pyridoxamines	--	--	--	Invalid mass	No results	No results	Organoheterocyclic compounds	Pyridines and derivatives	Pyridoxamines	Pyridoxamine 5'-phosphates	Com_2710_pos	1.88822	A51	0.0123	0.2624	HBV_vs_NBV
Taurodeoxycholic acid	Taurodeoxycholate; Taurodeoxycholic acid	C26 H45 N O6 S	521.279	7.289	522.287	cpd:C05463	--	HMDB0000896	LMST05040013	Lipids and lipid-like molecules	Steroids and steroid derivatives	Bile acids, alcohols and derivatives	Sterol Lipids [ST]	Steroid conjugates [ST05]	Taurine conjugates [ST0504]	Invalid mass	No results	No results	Lipids and lipid-like molecules	Steroids and steroid derivatives	Bile acids, alcohols and derivatives	Taurinated bile acids and derivatives	Com_2724_pos	1.67108	A92	0.0412	0.439192	HBV_vs_NBV
3-Hydroxybutyric acid	--	C4 H8 O3	104.046	2.905	103.039	--	--	HMDB0000011	--	Organic acids and derivatives	Hydroxy acids and derivatives	Beta hydroxy acids and derivatives	--	--	--	Invalid mass	Invalid mass	No results	Organic acids and derivatives	Hydroxy acids and derivatives	Beta hydroxy acids and derivatives	Beta hydroxy acids and derivatives	Com_28_neg	2.11694	A27	0.0433	0.44895	HBV_vs_NBV
Boc-beta-cyano-L-alanine	--	C9 H14 N2 O4	214.095	7.081	215.102	--	--	--	--	--	--	--	--	--	--	No results	No results	Full match	Organic acids and derivatives	Carboxylic acids and derivatives	Amino acids, peptides, and analogues	Alpha amino acids and derivatives	Com_2801_pos	1.94306	A43	0.0184	0.3198	HBV_vs_NBV
17-AAG	--	C31 H43 N3 O8	567.285	6.904	566.278	--	--	HMDB0244762	--	Phenylpropanoids and polyketides	Macrolactams	-	--	--	--	Invalid mass	No results	No results					Com_2967_neg	1.70271	A85	0.038	0.439192	HBV_vs_NBV
5-Hydroxyindole	--	C8 H7 N O	133.053	6.542	134.06	--	--	HMDB0059805	--	Organoheterocyclic compounds	Indoles and derivatives	Hydroxyindoles	--	--	--	No results	No results	Full match	Organoheterocyclic compounds	Indoles and derivatives	Hydroxyindoles	Hydroxyindoles	Com_2984_pos	2.22092	A20	0.00213	0.103208	HBV_vs_NBV
FAHFA 18:0/20:2	--	C38 H70 O4	590.526	11.29	589.518	--	--	--	--	--	--	--	--	--	--	No results	Full match	No results					Com_3046_neg	2.09374	A28	0.0016	0.0947556	HBV_vs_NBV
8Z,11Z,14Z-Eicosatrienoic acid	--	C20 H34 O2	306.256	10.306	305.248	--	--	HMDB0002925	LMFA01030158	Lipids and lipid-like molecules	Fatty Acyls	Fatty acids and conjugates	Fatty Acyls [FA]	Fatty Acids and Conjugates [FA01]	Unsaturated fatty acids [FA0103]	Full match	No results	Full match	Lipids and lipid-like molecules	Fatty Acyls	Fatty acids and conjugates	Long-chain fatty acids	Com_307_neg	2.38173	A9	0.000738	0.065559	HBV_vs_NBV
(6E)-7-(2H-1,3-benzodioxol-5-yl)-1-(piperidin-1-yl)hept-6-en-1-one	--	C19 H25 N O3	337.164	9.766	338.171	--	--	--	--	--	--	--	--	--	--	Invalid mass	No results	No results					Com_3240_pos	2.18129	A24	0.00162	0.10962	HBV_vs_NBV
all-cis-4,7,10,13,16-Docosapentaenoic acid	--	C22 H34 O2	330.256	10.095	329.248	--	--	--	--	--	--	--	--	--	--	Full match	No results	Full match	Lipids and lipid-like molecules	Fatty Acyls	Fatty acids and conjugates	Very long-chain fatty acids	Com_328_neg	2.54327	A3	0.00066	0.065559	HBV_vs_NBV
Theobromine	Theobromine; 3,7-Dimethylxanthine	C7 H8 N4 O2	180.065	5.035	181.072	cpd:C07480	map00232 Caffeine metabolism;map01100 Metabolic pathways	HMDB0002825	--	Organoheterocyclic compounds	Imidazopyrimidines	Purines and purine derivatives	--	--	--	Full match	No results	No results	Organoheterocyclic compounds	Imidazopyrimidines	Purines and purine derivatives	Xanthines	Com_340_pos	2.03102	A33	0.00617	0.182193	HBV_vs_NBV
Taurochenodeoxycholic acid	Taurochenodeoxycholate; Taurochenodeoxycholic acid; Chenodeoxycholoyltaurine	C26 H45 N O6 S	499.297	6.905	498.29	cpd:C05465	map00120 Primary bile acid biosynthesis;map04976 Bile secretion;map04979 Cholesterol metabolism	HMDB0242411	LMST05040005	Lipids and lipid-like molecules	Steroids and steroid derivatives	Bile acids, alcohols and derivatives	Sterol Lipids [ST]	Steroid conjugates [ST05]	Taurine conjugates [ST0504]	Full match	Full match	Full match	Lipids and lipid-like molecules	Steroids and steroid derivatives	Bile acids, alcohols and derivatives	Taurinated bile acids and derivatives	Com_342_neg	1.78098	A70	0.0294	0.435283	HBV_vs_NBV
2-Furoylglycine	--	C7 H7 N O4	169.037	4.909	168.029	--	--	HMDB0000439	--	Organic acids and derivatives	Carboxylic acids and derivatives	Amino acids, peptides, and analogues	--	--	--	Full match	Full match	No results	Organic acids and derivatives	Carboxylic acids and derivatives	Amino acids, peptides, and analogues	N-acyl-alpha amino acids	Com_3426_neg	2.07852	A30	0.0146	0.227985	HBV_vs_NBV
Equol	Equol	C15 H14 O3	242.098	6.199	241.09	cpd:C14131	--	HMDB0002209	LMPK12080003	Phenylpropanoids and polyketides	Isoflavonoids	Isoflavans	Polyketides [PK]	Flavonoids [PK12]	Isoflavans [PK1208]	Invalid mass	No results	No results	Phenylpropanoids and polyketides	Isoflavonoids	Isoflavans	Isoflavanols	Com_351_neg	1.57963	A114	0.035	0.346585	HBV_vs_NBV
Glycerol 1-hexadecanoate	--	C19 H38 O4	330.277	10.402	331.284	--	--	HMDB0011564	--	Lipids and lipid-like molecules	Glycerolipids	Monoradylglycerols	--	--	--	No results	No results	Full match	Lipids and lipid-like molecules	Glycerolipids	Monoradylglycerols	1-monoacylglycerols	Com_3574_pos	1.93431	A46	0.0103	0.250278	HBV_vs_NBV
PC 34:4	--	C42 H76 N O8 P	775.513	11.587	776.52	--	--	--	LMGP01012209	--	--	--	Glycerophospholipids [GP]	Glycerophosphocholines [GP01]	Diacylglycerophosphocholines [GP0101]	No results	Invalid mass	No results	Lipids and lipid-like molecules	Glycerophospholipids	Glycerophosphocholines	Phosphocholines	Com_3757_pos	2.01293	A36	0.0216	0.27405	HBV_vs_NBV
6-Deoxy-D-glucose	6-Deoxy-D-glucose; D-Quinovose; D-Chinovose; D-Glucomethylose; Isorhamnose; D-Epifucose; Isorhodeose	C6 H12 O5	164.069	1.37	187.058	cpd:C02522	--	--	--	--	--	--	--	--	--	No results	No results	Full match	Organic oxygen compounds	Organooxygen compounds	Carbohydrates and carbohydrate conjugates	Hexoses	Com_382_pos	2.0684	A31	0.0255	0.39975	HBV_vs_NBV
LPC 12:0	--	C20 H42 N O7 P	485.276	7.455	484.269	--	--	--	LMGP01050009	--	--	--	Glycerophospholipids [GP]	Glycerophosphocholines [GP01]	Monoacylglycerophosphocholines [GP0105]	No results	Invalid mass	No results	Lipids and lipid-like molecules	Glycerophospholipids	Glycerophosphocholines	Phosphocholines	Com_3897_neg	1.51281	A129	0.0482	0.471947	HBV_vs_NBV
Cinchophen	--	C16 H11 N O2	249.079	8.431	250.086	--	--	HMDB0250261	--	Organoheterocyclic compounds	Quinolines and derivatives	Phenylquinolines	--	--	--	Full match	No results	No results					Com_3909_pos	1.81948	A61	0.0216	0.27405	HBV_vs_NBV
CAR 18:1	--	C25 H48 N O4	425.351	7.925	426.358	--	--	--	--	--	--	--	--	--	--	No results	Invalid mass	No results					Com_392_pos	1.55586	A118	0.0487	0.471947	HBV_vs_NBV
Cafestol	Cafestol	C20 H28 O3	316.202	8.491	317.209	cpd:C09066	--	HMDB0035710	--	Organoheterocyclic compounds	Naphthofurans	-	--	--	--	Invalid mass	No results	No results	Organoheterocyclic compounds	Naphthofurans	Not available	Naphthofurans	Com_3965_pos	1.71439	A81	0.0186	0.3198	HBV_vs_NBV
ST 28:1;O;Hex;FA 18:2	--	C52 H88 O7	884.686	9.975	883.678	--	--	--	--	--	--	--	--	--	--	No results	Invalid mass	No results					Com_4103_neg	1.80991	A64	0.00715	0.222379	HBV_vs_NBV
5-oxo-3-phenyl-5-(2-quinolinylamino)pentanoic acid	--	C20 H18 N2 O3	356.111	5.526	357.119	--	--	--	--	--	--	--	--	--	--	Invalid mass	No results	No results					Com_4121_pos	1.68983	A87	0.0351	0.439192	HBV_vs_NBV
1-[2-(2,5-dimethyl-1H-pyrrol-1-yl)-4-nitrophenyl]-1H-imidazole	--	C15 H14 N4 O2	282.108	5.504	283.115	--	--	--	--	--	--	--	--	--	--	Invalid mass	No results	No results					Com_4224_pos	1.65836	A96	0.035	0.346585	HBV_vs_NBV
Eicosapentaenoic acid	(5Z,8Z,11Z,14Z,17Z)-Icosapentaenoic acid; (5Z,8Z,11Z,14Z,17Z)-Eicosapentaenoic acid; Eicosapentaenoic acid; 5,8,11,14,17-Icosapentaenoic acid; (5Z,8Z,11Z,14Z,17Z)-Eicosapentaenoate	C20 H30 O2	302.224	9.349	301.217	cpd:C06428	map01040 Biosynthesis of unsaturated fatty acids	HMDB0001999	--	Lipids and lipid-like molecules	Fatty Acyls	Fatty acids and conjugates	--	--	--	Full match	No results	Full match	Lipids and lipid-like molecules	Fatty Acyls	Fatty acids and conjugates	Long-chain fatty acids	Com_431_neg	1.78432	A68	0.0358	0.439192	HBV_vs_NBV
Ethyl chrysanthemumate	--	C12 H20 O2	196.146	7.544	195.139	--	--	--	--	--	--	--	--	--	--	No results	No results	Full match	Lipids and lipid-like molecules	Prenol lipids	Monoterpenoids	Monocyclic monoterpenoids	Com_4389_neg	1.55486	A119	0.0387	0.439192	HBV_vs_NBV
LPC O-17:0	--	C25 H54 N O6 P	495.368	10.158	496.376	--	--	--	LMGP01060013	--	--	--	Glycerophospholipids [GP]	Glycerophosphocholines [GP01]	Monoalkylglycerophosphocholines [GP0106]	No results	Full match	No results					Com_4447_pos	2.14646	A25	0.00861	0.241533	HBV_vs_NBV
FAHFA 18:1/20:3	--	C38 H66 O4	586.494	10.597	585.487	--	--	--	--	--	--	--	--	--	--	No results	Full match	No results					Com_457_neg	1.78436	A67	0.0146	0.227985	HBV_vs_NBV
Glycoursodeoxycholic acid	--	C26 H43 N O5	449.314	7.101	448.307	--	--	HMDB0000708	LMST05030016	Lipids and lipid-like molecules	Steroids and steroid derivatives	Bile acids, alcohols and derivatives	Sterol Lipids [ST]	Steroid conjugates [ST05]	Glycine conjugates [ST0503]	Full match	Full match	Full match	Lipids and lipid-like molecules	Steroids and steroid derivatives	Bile acids, alcohols and derivatives	Glycinated bile acids and derivatives	Com_46_neg	2.34344	A11	0.00409	0.16769	HBV_vs_NBV
LPC 18:1-SN1	--	C26 H52 N O7 P	521.34	8.952	1081.64	--	--	--	--	--	--	--	--	--	--	No results	Invalid mass	No results					Com_4756_pos	1.72331	A79	0.018	0.3198	HBV_vs_NBV
LPC 42:12-SN2	--	C50 H78 N O7 P	835.538	9.8	836.545	--	--	--	--	--	--	--	--	--	--	No results	Invalid mass	No results					Com_4813_pos	2.32789	A14	0.00232	0.13456	HBV_vs_NBV
EPK	--	C16 H28 N4 O6	372.204	9.585	373.212	--	--	--	--	--	--	--	--	--	--	Invalid mass	No results	No results					Com_484_pos	2.01928	A34	0.0167	0.24215	HBV_vs_NBV
AKB48 N-(4-fluorobenzyl) analog	--	C25 H26 F N3 O	403.209	5.236	404.216	--	--	--	--	--	--	--	--	--	--	Invalid mass	No results	No results	Organoheterocyclic compounds	Benzopyrazoles	Indazoles	Indazole-3-carboxamides	Com_4933_pos	2.28021	A17	0.00376	0.167007	HBV_vs_NBV
Docosatrienoic Acid	--	C22 H38 O2	334.287	11.163	333.28	--	--	HMDB0002823	--	Lipids and lipid-like molecules	Fatty Acyls	Fatty acids and conjugates	--	--	--	Full match	No results	No results	Lipids and lipid-like molecules	Fatty Acyls	Fatty acids and conjugates	Very long-chain fatty acids	Com_4983_neg	1.84504	A57	0.0168	0.3198	HBV_vs_NBV
Theophylline	Theophylline; 1,3-Dimethylxanthine	C7 H8 N4 O2	180.064	5.177	179.057	cpd:C07130	map00232 Caffeine metabolism;map01100 Metabolic pathways	HMDB0001889	--	Organoheterocyclic compounds	Imidazopyrimidines	Purines and purine derivatives	--	--	--	Full match	Full match	No match	Organoheterocyclic compounds	Imidazopyrimidines	Purines and purine derivatives	Xanthines	Com_507_neg	1.88572	A52	0.0462	0.464615	HBV_vs_NBV
FAHFA 18:3/16:2	--	C34 H56 O4	528.416	9.431	527.409	--	--	--	--	--	--	--	--	--	--	No results	Full match	No results					Com_5227_neg	1.95129	A41	0.00962	0.185987	HBV_vs_NBV
PC 16:1_16:2	--	C40 H74 N O8 P	727.517	10.882	728.524	--	--	--	--	--	--	--	--	--	--	No results	Full match	No results					Com_5287_pos	2.34777	A10	0.00451	0.182193	HBV_vs_NBV
FAHFA 16:0/22:5	--	C38 H64 O4	584.479	10.325	583.472	--	--	--	--	--	--	--	--	--	--	No results	Full match	No results					Com_5290_neg	2.53463	A4	0.000322	0.0526337	HBV_vs_NBV
PC 15:1_15:1	--	C38 H72 N O8 P	701.501	10.316	702.509	--	--	--	LMGP01011436	--	--	--	Glycerophospholipids [GP]	Glycerophosphocholines [GP01]	Diacylglycerophosphocholines [GP0101]	No results	Full match	No results					Com_5365_pos	2.00701	A37	0.0127	0.224183	HBV_vs_NBV
Resolvin E1	Resolvin E1; 5S,12R,18R-Trihydroxy-6Z,8E,10E,14Z,16E-eicosapentaenoic acid	C20 H30 O5	350.21	5.779	349.202	cpd:C18171	--	HMDB0010410	LMFA03140003	Lipids and lipid-like molecules	Fatty Acyls	Eicosanoids	Fatty Acyls [FA]	Eicosanoids [FA03]	Resolvin Es [FA0314]	Full match	No results	No results	Lipids and lipid-like molecules	Fatty Acyls	Eicosanoids	Hydroxyeicosapentaenoic acids	Com_5415_neg	1.34507	A170	0.0146	0.227985	HBV_vs_NBV
PC O-42:7	--	C50 H88 N O7 P	845.629	10.156	846.636	--	--	--	--	--	--	--	--	--	--	No results	Full match	No results					Com_5456_pos	2.0134	A35	0.00751	0.222379	HBV_vs_NBV
23-Norcholic acid	--	C23 H38 O5	394.272	6.683	393.265	--	--	--	--	--	--	--	--	--	--	No results	No results	Full match					Com_5558_neg	2.14374	A26	0.0127	0.2624	HBV_vs_NBV
(+/-)9-HpODE	--	C18 H32 O4	312.23	7.056	311.223	--	--	--	--	--	--	--	--	--	--	Full match	No results	Full match	Lipids and lipid-like molecules	Fatty Acyls	Lineolic acids and derivatives	Lineolic acids and derivatives	Com_5563_neg	1.77875	A71	0.00718	0.182193	HBV_vs_NBV
Lysope 14:0	--	C19 H40 N O7 P	425.255	7.452	424.247	--	--	--	--	--	--	--	--	--	--	No results	No results	Full match	Lipids and lipid-like molecules	Glycerophospholipids	Glycerophosphoethanolamines	1-acyl-sn-glycero-3-phosphoethanolamines	Com_5566_neg	1.56795	A116	0.0311	0.341259	HBV_vs_NBV
FAHFA 18:2/20:4	--	C38 H62 O4	582.463	9.978	581.455	--	--	--	--	--	--	--	--	--	--	No results	Full match	No results					Com_573_neg	2.03747	A32	0.000404	0.0546747	HBV_vs_NBV
PG 10:0_18:2	--	C34 H63 O10 P	662.406	9.984	661.399	--	--	--	--	--	--	--	--	--	--	No results	Invalid mass	No results					Com_6097_neg	1.83232	A60	0.00718	0.182193	HBV_vs_NBV
11(Z),14(Z)-Eicosadienoic Acid	--	C20 H36 O2	308.271	10.864	307.264	--	--	--	--	--	--	--	--	--	--	Full match	No results	No results	Lipids and lipid-like molecules	Fatty Acyls	Fatty acids and conjugates	Long-chain fatty acids	Com_617_neg	2.46124	A6	7.57e-05	0.0307342	HBV_vs_NBV
FAHFA 22:4/18:0	--	C40 H70 O4	614.529	10.615	613.522	--	--	--	--	--	--	--	--	--	--	No results	Full match	No results					Com_6302_neg	2.33637	A12	0.00451	0.182193	HBV_vs_NBV
MGDG 22:1_18:2	--	C49 H88 O10	896.641	9.983	895.634	--	--	--	--	--	--	--	--	--	--	No results	Invalid mass	No results					Com_6440_neg	2.00358	A38	0.000259	0.052577	HBV_vs_NBV
2-Hydroxymyristic acid	--	C14 H28 O3	244.204	8.465	243.196	--	--	HMDB0002261	LMFA01050484	Lipids and lipid-like molecules	Fatty Acyls	Fatty acids and conjugates	Fatty Acyls [FA]	Fatty Acids and Conjugates [FA01]	Hydroxy fatty acids [FA0105]	Full match	No results	No results	Lipids and lipid-like molecules	Fatty Acyls	Fatty acids and conjugates	Long-chain fatty acids	Com_6444_neg	2.59187	A2	0.00451	0.182193	HBV_vs_NBV
N-Oleoyl Glycine	--	C20 H37 N O3	339.277	9.607	338.27	--	--	HMDB0241916	LMFA08020082	Organoheterocyclic compounds	Diazines	Pyrimidines and pyrimidine derivatives	Fatty Acyls [FA]	Fatty amides [FA08]	N-acyl amines [FA0802]	No results	No results	Full match	Organic acids and derivatives	Carboxylic acids and derivatives	Amino acids, peptides, and analogues	N-acyl-alpha amino acids	Com_6647_neg	1.90805	A49	0.0108	0.250278	HBV_vs_NBV
PG 27:0_18:1	--	C51 H99 O10 P	902.688	10.612	901.681	--	--	--	--	--	--	--	--	--	--	No results	Invalid mass	No results					Com_6820_neg	1.81449	A63	0.00718	0.182193	HBV_vs_NBV
LPC 18:0-SN1	--	C26 H54 N O7 P	523.364	11.043	524.371	--	--	--	--	--	--	--	--	--	--	No results	Full match	Full match					Com_7133_pos	1.6451	A99	0.0378	0.439192	HBV_vs_NBV
CAR 22:0	--	C29 H58 N O4	483.429	9.551	484.437	--	--	--	--	--	--	--	--	--	--	No results	Invalid mass	No results					Com_7250_pos	1.84015	A58	0.0392	0.353671	HBV_vs_NBV
TG 17:2_20:4_20:4	--	C60 H96 O6	934.695	10.35	935.702	--	--	--	LMGL03011087	--	--	--	Glycerolipids [GL]	Triradylglycerols [GL03]	Triacylglycerols [GL0301]	No results	Invalid mass	No results					Com_7516_pos	1.84656	A56	0.00832	0.185987	HBV_vs_NBV
PE O-18:1_22:5	--	C45 H80 N O7 P	777.57	10.604	776.562	--	--	--	--	--	--	--	--	--	--	No results	Full match	No results					Com_7656_neg	1.70531	A83	0.00617	0.182193	HBV_vs_NBV
FAHFA 16:0/18:2	--	C34 H62 O4	534.463	10.372	533.455	--	--	--	--	--	--	--	--	--	--	No results	Full match	No results					Com_771_neg	1.83267	A59	0.00962	0.185987	HBV_vs_NBV
CAR 20:1	--	C27 H52 N O4	453.382	8.545	454.39	--	--	--	--	--	--	--	--	--	--	No results	Invalid mass	No results					Com_7808_pos	1.70789	A82	0.0361	0.439192	HBV_vs_NBV
Gamma-Glu-Leu	--	C11 H20 N2 O5	260.136	7.225	261.144	--	--	HMDB0011171	--	Organic acids and derivatives	Carboxylic acids and derivatives	Amino acids, peptides, and analogues	--	--	--	No results	No results	Full match	Organic acids and derivatives	Carboxylic acids and derivatives	Amino acids, peptides, and analogues	Dipeptides	Com_8878_pos	1.6303	A106	0.034	0.439192	HBV_vs_NBV
3-methyl-5-oxo-5-(4-toluidino)pentanoic acid	--	C13 H17 N O3	257.103	1.634	258.11	--	--	--	--	--	--	--	--	--	--	Invalid mass	No match	No match					Com_9578_pos	2.25658	A19	0.00178	0.094874	HBV_vs_NBV
Androsterone	Androsterone; 3alpha-Hydroxy-5alpha-androstan-17-one	C19 H30 O2	290.224	10.174	291.232	cpd:C00523	map00140 Steroid hormone biosynthesis	HMDB0000031	LMST02020001	Lipids and lipid-like molecules	Steroids and steroid derivatives	Androstane steroids	Sterol Lipids [ST]	Steroids [ST02]	C19 steroids (androgens) and derivatives [ST0202]	No results	No results	Full match	Lipids and lipid-like molecules	Steroids and steroid derivatives	Androstane steroids	Androgens and derivatives	Com_10534_pos	3.0039	A1	0.00182	0.780473	LBV_vs_NBV
Choline Glycerophosphate	--	C8 H20 N O6 P	257.103	9.161	258.11	--	--	HMDB0252858	--	Lipids and lipid-like molecules	Glycerophospholipids	Glycerophosphocholines	--	--	--	No results	No results	Full match	Lipids and lipid-like molecules	Glycerophospholipids	Glycerophosphocholines	Glycerophosphocholines	Com_11555_pos	2.42462	A9	0.0139	0.780473	LBV_vs_NBV
PC 17:0_18:1	--	C43 H84 N O8 P	773.594	10.344	796.584	--	--	--	LMGP01011600	--	--	--	Glycerophospholipids [GP]	Glycerophosphocholines [GP01]	Diacylglycerophosphocholines [GP0101]	No results	Full match	No results					Com_1205_pos	2.40365	A10	0.0147	0.780473	LBV_vs_NBV
Pantothenic acid	Pantothenate; Pantothenic acid; (R)-Pantothenate	C9 H17 N O5	219.11	5.008	218.103	cpd:C00864	map00410 beta-Alanine metabolism;map00770 Pantothenate and CoA biosynthesis;map01100 Metabolic pathways;map04977 Vitamin digestion and absorption	HMDB0000210	--	Organic oxygen compounds	Organooxygen compounds	Alcohols and polyols	--	--	--	Full match	Full match	Full match	Organic oxygen compounds	Organooxygen compounds	Alcohols and polyols	Secondary alcohols	Com_1359_neg	2.01105	A38	0.0434	0.780473	LBV_vs_NBV
5-[(10Z)-14-(3,5-dihydroxyphenyl)tetradec-10-en-1-yl]benzene-1,3-diol	--	C26 H36 O4	412.259	8.985	413.266	--	--	--	--	--	--	--	--	--	--	Invalid mass	No results	No results					Com_1383_pos	2.65876	A3	0.0069	0.780473	LBV_vs_NBV
LPC 18:2	--	C26 H50 N O7 P	541.315	8.818	542.322	--	--	--	LMGP01050035	--	--	--	Glycerophospholipids [GP]	Glycerophosphocholines [GP01]	Monoacylglycerophosphocholines [GP0105]	No results	Invalid mass	No results	Lipids and lipid-like molecules	Glycerophospholipids	Glycerophosphocholines	Phosphocholines	Com_14_pos	2.27457	A14	0.0325	0.999274	LBV_vs_NBV
PC O-16:1_18:2	--	C42 H80 N O7 P	787.574	10.826	786.567	--	--	--	--	--	--	--	--	--	--	No results	Invalid mass	No results					Com_1576_neg	2.03727	A35	0.0433	0.780473	LBV_vs_NBV
1a,1b-Dihomo prostaglandin E1	--	C22 H38 O5	364.261	8.48	363.254	--	--	--	--	--	--	--	--	--	--	Invalid mass	No results	No results	Lipids and lipid-like molecules	Fatty Acyls	Eicosanoids	Prostaglandins and related compounds	Com_1674_neg	2.23452	A18	0.0256	0.780473	LBV_vs_NBV
LPC O-20:2	--	C28 H56 N O6 P	533.385	10.221	534.393	--	--	--	--	--	--	--	--	--	--	No results	Full match	No results					Com_1735_pos	2.70052	A2	0.00594	0.780473	LBV_vs_NBV
2-hydroxy-6-[(8Z,11Z)-pentadeca-8,11,14-trien-1-yl]benzoic acid	--	C22 H30 O3	324.207	9.101	325.214	--	--	--	--	--	--	--	--	--	--	Invalid mass	No results	No results					Com_2068_pos	2.36315	A12	0.0167	0.780473	LBV_vs_NBV
Ethyl paraben	--	C9 H10 O3	120.057	5.515	119.049	--	--	HMDB0032573	--	Benzenoids	Benzene and substituted derivatives	Benzoic acids and derivatives	--	--	--	Invalid mass	No results	No results	Benzenoids	Benzene and substituted derivatives	Benzoic acids and derivatives	p-Hydroxybenzoic acid alkyl esters	Com_2124_neg	2.24811	A17	0.0263	0.780473	LBV_vs_NBV
2,3-dinor Prostaglandin E1	--	C18 H30 O5	308.199	7.196	307.191	--	--	--	--	--	--	--	--	--	--	Invalid mass	No results	No results	Lipids and lipid-like molecules	Fatty Acyls	Eicosanoids	Prostaglandins and related compounds	Com_2205_neg	2.07263	A29	0.0378	0.780473	LBV_vs_NBV
MAG (18:2)	--	C21 H38 O4	354.277	9.254	353.27	--	--	--	--	--	--	--	--	--	--	No results	No results	Full match	Lipids and lipid-like molecules	Fatty Acyls	Lineolic acids and derivatives	Lineolic acids and derivatives	Com_2406_neg	2.07014	A30	0.0403	0.780473	LBV_vs_NBV
Irganox 259	--	C40 H62 O6	660.433	10.962	661.44	--	--	--	--	--	--	--	--	--	--	Invalid mass	No results	No results					Com_2435_pos	2.6445	A4	0.00716	0.780473	LBV_vs_NBV
LPC 22:4	--	C30 H54 N O7 P	593.346	9.441	594.353	--	--	--	LMGP01050124	--	--	--	Glycerophospholipids [GP]	Glycerophosphocholines [GP01]	Monoacylglycerophosphocholines [GP0105]	No results	Invalid mass	No results	Lipids and lipid-like molecules	Glycerophospholipids	Glycerophosphocholines	Phosphocholines	Com_2481_pos	2.30314	A13	0.00991	0.999274	LBV_vs_NBV
5-Henicosyl-1,3-benzenediol	--	C27 H48 O2	404.366	10.736	405.373	--	--	--	--	--	--	--	--	--	--	Full match	No results	No results	Benzenoids	Phenols	Benzenediols	Resorcinols	Com_2490_pos	2.47817	A7	0.0119	0.780473	LBV_vs_NBV
LPC 19:0-SN1	--	C27 H56 N O7 P	537.38	10.47	538.388	--	--	--	--	--	--	--	--	--	--	No results	Full match	No results					Com_2610_pos	2.06891	A31	0.0376	0.780473	LBV_vs_NBV
trans-Petroselinic acid	--	C18 H34 O2	328.261	9.658	327.254	--	--	--	--	--	--	--	--	--	--	Invalid mass	No results	No results	Lipids and lipid-like molecules	Fatty Acyls	Fatty acids and conjugates	Long-chain fatty acids	Com_2811_neg	2.14034	A22	0.0339	0.780473	LBV_vs_NBV
N-Acetyl-L-methionine	N-Acetylmethionine; N-Acetyl-L-methionine	C7 H13 N O3 S	191.061	5.233	190.054	cpd:C02712	--	HMDB0011745	--	Organic acids and derivatives	Carboxylic acids and derivatives	Amino acids, peptides, and analogues	--	--	--	Full match	Full match	Full match	Organic acids and derivatives	Carboxylic acids and derivatives	Amino acids, peptides, and analogues	Methionine and derivatives	Com_3559_neg	2.20954	A19	0.0258	0.780473	LBV_vs_NBV
C-8 Ceramide-1-phosphate	--	C26 H52 N O6 P	505.353	9.567	506.36	--	--	--	--	--	--	--	--	--	--	Full match	Full match	No results	Lipids and lipid-like molecules	Sphingolipids	Phosphosphingolipids	Phosphosphingolipids	Com_3571_pos	2.09358	A25	0.0363	0.780473	LBV_vs_NBV
PC 19:2_18:4	--	C45 H78 N O8 P	791.54	11.046	792.547	--	--	--	--	--	--	--	--	--	--	No results	Invalid mass	No results					Com_3585_pos	2.60094	A5	0.0229	0.999274	LBV_vs_NBV
Lysopa 16:0	--	C19 H39 O7 P	410.244	8.349	411.251	--	--	--	--	--	--	--	--	--	--	No results	No results	Full match	Lipids and lipid-like molecules	Glycerophospholipids	Glycerophosphates	1-acylglycerol-3-phosphates	Com_3587_pos	1.78586	A69	0.0347	0.999274	LBV_vs_NBV
LPC O-18:2	--	C26 H52 N O6 P	551.359	9.947	550.352	--	--	--	--	--	--	--	--	--	--	No results	Invalid mass	No results					Com_3705_neg	2.04831	A33	0.0397	0.780473	LBV_vs_NBV
Glycoursodeoxycholic acid	--	C26 H43 N O5	449.314	7.101	448.307	--	--	HMDB0000708	LMST05030016	Lipids and lipid-like molecules	Steroids and steroid derivatives	Bile acids, alcohols and derivatives	Sterol Lipids [ST]	Steroid conjugates [ST05]	Glycine conjugates [ST0503]	Full match	Full match	Full match	Lipids and lipid-like molecules	Steroids and steroid derivatives	Bile acids, alcohols and derivatives	Glycinated bile acids and derivatives	Com_46_neg	2.26982	A15	0.0283	0.999274	LBV_vs_NBV
PC O-46:8	--	C54 H94 N O7 P	899.678	11.109	900.685	--	--	--	--	--	--	--	--	--	--	No results	Full match	No results					Com_4738_pos	2.0239	A37	0.0467	0.780473	LBV_vs_NBV
octadec-9-ynoic acid	--	C18 H32 O2	262.23	10.62	263.237	--	--	--	--	--	--	--	--	--	--	Invalid mass	No results	No results					Com_5879_pos	2.37114	A11	0.0162	0.780473	LBV_vs_NBV
CAR 15:0	--	C22 H44 N O4	385.32	7.305	386.327	--	--	--	--	--	--	--	--	--	--	No results	Invalid mass	No results					Com_6023_pos	2.06453	A32	0.0394	0.780473	LBV_vs_NBV
Sedanolide	--	C12 H18 O2	410.244	8.548	411.251	--	--	HMDB0302242	--	Organoheterocyclic compounds	Isobenzofurans	-	--	--	--	Invalid mass	No results	No match	Organoheterocyclic compounds	Isobenzofurans	Not available	Isobenzofurans	Com_6267_pos	1.93879	A42	0.0158	0.999274	LBV_vs_NBV
CAR 22:0	--	C29 H58 N O4	483.429	9.551	484.437	--	--	--	--	--	--	--	--	--	--	No results	Invalid mass	No results					Com_7250_pos	2.17844	A20	0.0309	0.780473	LBV_vs_NBV
SM 8:1;2O/28:7	--	C41 H69 N2 O6 P	716.496	11.101	717.503	--	--	--	--	--	--	--	--	--	--	No results	Invalid mass	No results					Com_7571_pos	1.94023	A41	0.0397	0.999274	LBV_vs_NBV
N-Methyloctan-1-amine	--	C9 H21 N	143.168	5.121	144.175	--	--	--	--	--	--	--	--	--	--	Full match	No results	No results					Com_76_pos	2.10296	A24	0.0246	0.999274	LBV_vs_NBV
SM 8:0;2O/24:0	--	C37 H77 N2 O6 P	676.553	11.706	677.56	--	--	--	--	--	--	--	--	--	--	No results	Full match	No results					Com_7606_pos	2.07702	A28	0.0482	0.999274	LBV_vs_NBV
LPC O-22:1	--	C30 H62 N O6 P	563.432	11.65	564.439	--	--	--	--	--	--	--	--	--	--	No results	Full match	No results					Com_7861_pos	2.04583	A34	0.0403	0.780473	LBV_vs_NBV
Spermidine	Spermidine; N-(3-Aminopropyl)-1,4-butane-diamine	C7 H19 N3	145.158	1.135	146.166	cpd:C00315	map00330 Arginine and proline metabolism;map00410 beta-Alanine metabolism;map00480 Glutathione metabolism;map01100 Metabolic pathways;map02010 ABC transporters;map04976 Bile secretion	HMDB0001257	--	Organic nitrogen compounds	Organonitrogen compounds	Amines	--	--	--	No results	No results	Full match	Organic nitrogen compounds	Organonitrogen compounds	Amines	Dialkylamines	Com_8070_pos	2.08909	A26	0.0356	0.780473	LBV_vs_NBV
Methyl indole-3-acetate	--	C11 H11 N O2	189.079	5.985	190.087	--	--	HMDB0029738	--	Organoheterocyclic compounds	Indoles and derivatives	Indolyl carboxylic acids and derivatives	--	--	--	Full match	Full match	Full match	Organoheterocyclic compounds	Indoles and derivatives	Indolyl carboxylic acids and derivatives	Indole-3-acetic acid derivatives	Com_814_pos	2.15615	A21	0.0301	0.780473	LBV_vs_NBV
gamma-Tocopherol	gamma-Tocopherol	C28 H48 O2	416.366	10.67	417.373	cpd:C02483	map00130 Ubiquinone and other terpenoid-quinone biosynthesis;map01100 Metabolic pathways	HMDB0001492	LMPR02020065	Lipids and lipid-like molecules	Prenol lipids	Quinone and hydroquinone lipids	Prenol Lipids [PR]	Quinones and hydroquinones [PR02]	Vitamin E [PR0202]	No results	No results	Full match	Lipids and lipid-like molecules	Prenol lipids	Quinone and hydroquinone lipids	Tocopherols	Com_8595_pos	2.44553	A8	0.013	0.780473	LBV_vs_NBV
4-(2,3-dihydro-1,4-benzodioxin-6-yl)butanoic acid	--	C12 H14 O4	244.069	5.896	245.076	--	--	--	--	--	--	--	--	--	--	Invalid mass	No results	No match					Com_9543_pos	2.55278	A6	0.00353	0.999274	LBV_vs_NBV
Methyl N-(4-chlorophenyl)-(dimethylamino)methanimidothioate	--	C10 H13 Cl N2 S	228.049	1.101	229.056	--	--	--	--	--	--	--	--	--	--	Full match	No results	No results	Benzenoids	Benzene and substituted derivatives	Halobenzenes	Chlorobenzenes	Com_10009_pos	2.52866	A2	0.00188	0.155288	LBV_vs_HBV
11(E)-Eicosenoic Acid	--	C20 H38 O2	310.287	11.498	309.28	--	--	--	--	--	--	--	--	--	--	Full match	No results	Full match	Lipids and lipid-like molecules	Fatty Acyls	Fatty acids and conjugates	Long-chain fatty acids	Com_1001_neg	1.91976	A31	0.00622	0.323866	LBV_vs_HBV
T-2 Triol	--	C20 H30 O7	364.192	10.611	365.199	--	--	HMDB0035846	--	Lipids and lipid-like molecules	Prenol lipids	Sesquiterpenoids	--	--	--	Invalid mass	No results	No results	Lipids and lipid-like molecules	Prenol lipids	Sesquiterpenoids	Trichothecenes	Com_10185_pos	2.01892	A22	0.00308	0.323866	LBV_vs_HBV
LPC 20:1-SN1	--	C28 H56 N O7 P	549.38	10.248	550.388	--	--	--	--	--	--	--	--	--	--	No results	Full match	No results					Com_1064_pos	1.56053	A106	0.037	0.41758	LBV_vs_HBV
4-(4-methoxyphenyl)-6-pyridin-4-yl-1,3,5-triazin-2(3H)-one	--	C15 H12 N4 O2	280.093	5.403	281.1	--	--	--	--	--	--	--	--	--	--	Invalid mass	No results	No results					Com_10686_pos	1.80285	A52	0.012	0.371294	LBV_vs_HBV
Adrenic acid	7,10,13,16-Docosatetraenoic acid; (7Z,10Z,13Z,16Z)-Docosa-7,10,13,16-tetraenoic acid; Adrenic acid	C22 H36 O2	332.271	10.609	331.264	cpd:C16527	map01040 Biosynthesis of unsaturated fatty acids;map04216 Ferroptosis	HMDB0002226	LMFA04000050	Lipids and lipid-like molecules	Fatty Acyls	Fatty acids and conjugates	Fatty Acyls [FA]	Docosanoids [FA04]	Other Docosanoids [FA0400]	Full match	Full match	No results	Lipids and lipid-like molecules	Fatty Acyls	Fatty acids and conjugates	Very long-chain fatty acids	Com_113_neg	1.64865	A78	0.0197	0.379029	LBV_vs_HBV
1-methyl-3,5-di(1-naphthylmethylidene)piperidin-4-one	--	C28 H23 N O	285.121	3.776	286.128	--	--	--	--	--	--	--	--	--	--	Invalid mass	No results	No results					Com_11405_pos	2.07485	A18	0.0132	0.391846	LBV_vs_HBV
4-Pyridoxic acid	4-Pyridoxate; 4-Pyridoxic acid	C8 H9 N O4	183.053	3.702	182.045	cpd:C00847	map00750 Vitamin B6 metabolism;map01100 Metabolic pathways	HMDB0000017	--	Organoheterocyclic compounds	Pyridines and derivatives	Pyridinecarboxylic acids and derivatives	--	--	--	Full match	Full match	Full match	Organoheterocyclic compounds	Pyridines and derivatives	Pyridinecarboxylic acids and derivatives	Pyridinecarboxylic acids	Com_1166_neg	1.24483	A223	0.0311	0.391846	LBV_vs_HBV
LPE 20:3	--	C25 H46 N O7 P	503.301	9.234	502.294	--	--	--	LMGP02050066	--	--	--	Glycerophospholipids [GP]	Glycerophosphoethanolamines [GP02]	Monoacylglycerophosphoethanolamines [GP0205]	No results	Full match	No results	Lipids and lipid-like molecules	Glycerophospholipids	Glycerophosphoethanolamines	1-acyl-sn-glycero-3-phosphoethanolamines	Com_1167_neg	1.44782	A145	0.0401	0.421852	LBV_vs_HBV
PC 18:1_19:2	--	C45 H84 N O8 P	797.584	9.9	798.591	--	--	--	--	--	--	--	--	--	--	No results	Invalid mass	No results					Com_12116_pos	1.67999	A72	0.0348	0.391846	LBV_vs_HBV
PC 19:1_18:2	--	C45 H84 N O8 P	1595.19	9.074	798.601	--	--	--	--	--	--	--	--	--	--	No results	Invalid mass	No results					Com_12118_pos	2.6121	A1	0.0311	0.391846	LBV_vs_HBV
3-(methylsulfonyl)-2H-chromen-2-one	--	C10 H8 O4 S	224.012	5.726	247.002	--	--	--	--	--	--	--	--	--	--	Invalid mass	No results	No results					Com_1232_pos	1.58818	A97	0.0433	0.397398	LBV_vs_HBV
Docosapentaenoic acid	(7Z,10Z,13Z,16Z,19Z)-Docosa-7,10,13,16,19-pentaenoic acid; Docosapentaenoic acid	C22 H34 O2	330.256	9.896	331.263	cpd:C16513	map01040 Biosynthesis of unsaturated fatty acids	HMDB0246621	LMFA04000049	Lipids and lipid-like molecules	Fatty Acyls	Fatty acids and conjugates	Fatty Acyls [FA]	Docosanoids [FA04]	Other Docosanoids [FA0400]	Full match	No results	Full match	Lipids and lipid-like molecules	Fatty Acyls	Fatty acids and conjugates	Very long-chain fatty acids	Com_1272_pos	1.89749	A36	0.00768	0.323866	LBV_vs_HBV
10-Hydroxydecanoic acid	10-Hydroxydecanoic acid; 10-Hydroxydecanoate	C10 H20 O3	188.141	6.762	187.133	cpd:C02774	--	HMDB0244272	--	Organic acids and derivatives	Hydroxy acids and derivatives	Medium-chain hydroxy acids and derivatives	--	--	--	Full match	Full match	Full match	Organic acids and derivatives	Hydroxy acids and derivatives	Medium-chain hydroxy acids and derivatives	Medium-chain hydroxy acids and derivatives	Com_1281_neg	1.55441	A110	0.0389	0.41758	LBV_vs_HBV
Palmitic acid	Hexadecanoic acid; Hexadecanoate; Hexadecylic acid; Palmitic acid; Palmitate; Cetylic acid	C16 H32 O2	256.24	10.371	255.233	cpd:C00249	map00061 Fatty acid biosynthesis;map00062 Fatty acid elongation;map00071 Fatty acid degradation;map01040 Biosynthesis of unsaturated fatty acids;map01100 Metabolic pathways;map01212 Fatty acid metabolism	HMDB0000220	LMFA01010001	Lipids and lipid-like molecules	Fatty Acyls	Fatty acids and conjugates	Fatty Acyls [FA]	Fatty Acids and Conjugates [FA01]	Straight chain fatty acids [FA0101]	Full match	No results	No results	Lipids and lipid-like molecules	Fatty Acyls	Fatty acids and conjugates	Long-chain fatty acids	Com_14_neg	1.77618	A58	0.0105	0.345187	LBV_vs_HBV
LPC 16:0-SN1	--	C24 H50 N O7 P	495.333	10.353	496.341	--	--	--	--	--	--	--	--	--	--	No results	Full match	Full match					Com_1483_pos	2.01747	A23	0.00363	0.21417	LBV_vs_HBV
LPC O-18:0	--	C26 H56 N O6 P	509.385	10.609	510.393	--	--	--	LMGP01060014	--	--	--	Glycerophospholipids [GP]	Glycerophosphocholines [GP01]	Monoalkylglycerophosphocholines [GP0106]	No results	Full match	No results					Com_1493_pos	1.81336	A49	0.0139	0.379029	LBV_vs_HBV
6-(3-hydroxybutan-2-yl)-5-(hydroxymethyl)-4-methoxy-2H-pyran-2-one	--	C11 H16 O5	266.052	2.113	267.059	--	--	--	--	--	--	--	--	--	--	Invalid mass	No results	No results					Com_1585_pos	2.31375	A8	0.00227	0.323866	LBV_vs_HBV
4-Methylcatechol	4-Methylcatechol; 3,4-Dihydroxytoluene; 1,2-Dihydroxy-4-methylbenzene; 4-Methyl-1,2-benzenediol	C7 H8 O2	124.052	5.308	123.044	cpd:C06730	map01100 Metabolic pathways	HMDB0000873	--	Benzenoids	Phenols	Benzenediols	--	--	--	Invalid mass	Invalid mass	No results	Benzenoids	Phenols	Benzenediols	Catechols	Com_1670_neg	1.7417	A62	0.0456	0.444379	LBV_vs_HBV
LPE 18:0	--	C23 H48 N O7 P	481.317	10.149	480.31	--	--	--	LMGP02050038	--	--	--	Glycerophospholipids [GP]	Glycerophosphoethanolamines [GP02]	Monoacylglycerophosphoethanolamines [GP0205]	No results	Full match	Full match	Lipids and lipid-like molecules	Glycerophospholipids	Glycerophosphoethanolamines	1-acyl-sn-glycero-3-phosphoethanolamines	Com_173_neg	1.70915	A68	0.0389	0.391846	LBV_vs_HBV
13-HPODE	--	C18 H32 O4	312.23	6.91	335.22	--	--	HMDB0003871	LMFA02000034	Lipids and lipid-like molecules	Fatty Acyls	Lineolic acids and derivatives	Fatty Acyls [FA]	Octadecanoids [FA02]	Other Octadecanoids [FA0200]	No results	No results	Full match	Lipids and lipid-like molecules	Fatty Acyls	Lineolic acids and derivatives	Lineolic acids and derivatives	Com_1755_pos	1.79292	A54	0.0267	0.390117	LBV_vs_HBV
LPC O-16:0	--	C24 H52 N O6 P	481.354	9.741	482.361	--	--	--	LMGP01060010	--	--	--	Glycerophospholipids [GP]	Glycerophosphocholines [GP01]	Monoalkylglycerophosphocholines [GP0106]	No results	Full match	No results					Com_176_pos	2.25713	A11	0.00472	0.323866	LBV_vs_HBV
Docosahexaenoic acid	(4Z,7Z,10Z,13Z,16Z,19Z)-Docosahexaenoic acid; 4,7,10,13,16,19-Docosahexaenoic acid; Docosahexaenoic acid; Docosahexaenoate	C22 H32 O2	328.24	9.779	327.233	cpd:C06429	map01040 Biosynthesis of unsaturated fatty acids	HMDB0002183	LMFA01031176	Lipids and lipid-like molecules	Fatty Acyls	Fatty acids and conjugates	Fatty Acyls [FA]	Fatty Acids and Conjugates [FA01]	Unsaturated fatty acids [FA0103]	Full match	Full match	No results	Lipids and lipid-like molecules	Fatty Acyls	Fatty acids and conjugates	Very long-chain fatty acids	Com_19_neg	2.06664	A19	0.0222	0.379029	LBV_vs_HBV
Monoolein	--	C21 H40 O4	356.293	9.816	379.282	--	--	HMDB0254854	--	Lipids and lipid-like molecules	Glycerolipids	Monoradylglycerols	--	--	--	Full match	No results	Full match	Lipids and lipid-like molecules	Glycerolipids	Monoradylglycerols	1-monoacylglycerols	Com_19_pos	1.95151	A28	0.0174	0.379029	LBV_vs_HBV
11(Z),14(Z),17(Z)-Eicosatrienoic acid	--	C20 H34 O2	306.256	10.091	307.263	--	--	--	--	--	--	--	--	--	--	Full match	No results	Full match	Lipids and lipid-like molecules	Fatty Acyls	Fatty acids and conjugates	Long-chain fatty acids	Com_1926_pos	1.4106	A160	0.0468	0.444379	LBV_vs_HBV
Elaidic acid	(9E)-Octadecenoic acid; 9-Octadecenoic acid, (E)-; (E)-Oleic acid; D9-trans-Octadecenoic acid; 9-trans-Octadecenoic acid; trans-D9-Octadecenoic acid; trans-9-Octadecenoic acid; trans-Elaidic acid; trans-Oleic acid; Elaidic acid; Acide elaidique; Elaidinsaure	C18 H34 O2	282.256	10.596	281.248	cpd:C01712	--	HMDB0000573	--	Lipids and lipid-like molecules	Fatty Acyls	Fatty acids and conjugates	--	--	--	Full match	No results	No results	Lipids and lipid-like molecules	Fatty Acyls	Fatty acids and conjugates	Long-chain fatty acids	Com_2_neg	1.76891	A59	0.0311	0.391846	LBV_vs_HBV
N-acetyl-L-ornithine	--	C7 H14 N2 O3	174.101	1.816	175.108	--	--	HMDB0240589	--	Organic acids and derivatives	Carboxylic acids and derivatives	Amino acids, peptides, and analogues	--	--	--	No results	No results	Full match	Organic acids and derivatives	Carboxylic acids and derivatives	Amino acids, peptides, and analogues	N-acyl-L-alpha-amino acids	Com_2173_pos	1.58332	A99	0.0247	0.391846	LBV_vs_HBV
CerP 15:0;2O/10:0	--	C25 H52 N O6 P	493.353	10.129	492.346	--	--	--	--	--	--	--	--	--	--	No results	Full match	No results					Com_2211_neg	2.03488	A21	0.0135	0.379029	LBV_vs_HBV
Suberic acid	Suberic acid; Cork acid; 1,8-Octanedioic acid; Octanedioic acid; 1,6-Hexanedicarboxylic acid	C8 H14 O4	174.089	5.566	173.081	cpd:C08278	--	HMDB0000893	LMFA01170001	Lipids and lipid-like molecules	Fatty Acyls	Fatty acids and conjugates	Fatty Acyls [FA]	Fatty Acids and Conjugates [FA01]	Dicarboxylic acids [FA0117]	Full match	Full match	Full match	Lipids and lipid-like molecules	Fatty Acyls	Fatty acids and conjugates	Medium-chain fatty acids	Com_2212_neg	1.50133	A128	0.0194	0.391846	LBV_vs_HBV
LPC 22:4	--	C30 H54 N O7 P	593.346	9.441	594.353	--	--	--	LMGP01050124	--	--	--	Glycerophospholipids [GP]	Glycerophosphocholines [GP01]	Monoacylglycerophosphocholines [GP0105]	No results	Invalid mass	No results	Lipids and lipid-like molecules	Glycerophospholipids	Glycerophosphocholines	Phosphocholines	Com_2481_pos	1.42511	A151	0.0389	0.391846	LBV_vs_HBV
LPC 19:0-SN1	--	C27 H56 N O7 P	537.38	10.47	538.388	--	--	--	--	--	--	--	--	--	--	No results	Full match	No results					Com_2610_pos	1.83892	A44	0.0311	0.391846	LBV_vs_HBV
Lysopc 14:0	--	C22 H46 N O7 P	467.301	8.616	466.294	--	--	--	--	--	--	--	--	--	--	No results	No results	Full match	Lipids and lipid-like molecules	Glycerophospholipids	Glycerophosphocholines	1-acyl-sn-glycero-3-phosphocholines	Com_2746_neg	1.51658	A119	0.0499	0.444871	LBV_vs_HBV
Stercobilin	L-Urobilin; L-Stercobilin; Stercobilin	C33 H46 N4 O6	594.342	5.653	595.349	cpd:C05793	map00860 Porphyrin and chlorophyll metabolism	HMDB0240259	--	Organoheterocyclic compounds	Tetrapyrroles and derivatives	Bilirubins	--	--	--	Full match	No results	No results	Organoheterocyclic compounds	Tetrapyrroles and derivatives	Bilirubins	Bilirubins	Com_2913_pos	1.41996	A153	0.0482	0.406257	LBV_vs_HBV
5-Hydroxyindole	--	C8 H7 N O	133.053	6.542	134.06	--	--	HMDB0059805	--	Organoheterocyclic compounds	Indoles and derivatives	Hydroxyindoles	--	--	--	No results	No results	Full match	Organoheterocyclic compounds	Indoles and derivatives	Hydroxyindoles	Hydroxyindoles	Com_2984_pos	1.82636	A47	0.0194	0.391846	LBV_vs_HBV
FAHFA 18:0/20:2	--	C38 H70 O4	590.526	11.29	589.518	--	--	--	--	--	--	--	--	--	--	No results	Full match	No results					Com_3046_neg	2.45231	A3	0.00158	0.155288	LBV_vs_HBV
8Z,11Z,14Z-Eicosatrienoic acid	--	C20 H34 O2	306.256	10.306	305.248	--	--	HMDB0002925	LMFA01030158	Lipids and lipid-like molecules	Fatty Acyls	Fatty acids and conjugates	Fatty Acyls [FA]	Fatty Acids and Conjugates [FA01]	Unsaturated fatty acids [FA0103]	Full match	No results	Full match	Lipids and lipid-like molecules	Fatty Acyls	Fatty acids and conjugates	Long-chain fatty acids	Com_307_neg	1.87776	A38	0.00802	0.323866	LBV_vs_HBV
PC O-39:8	--	C47 H80 N O7 P	801.561	11.088	802.568	--	--	--	--	--	--	--	--	--	--	No results	Invalid mass	No results					Com_3126_pos	1.51072	A122	0.0482	0.406257	LBV_vs_HBV
5,7-dihydroxy-3-(4-hydroxyphenyl)-4H-chromen-4-one	--	C15 H10 O5	270.053	5.59	271.061	--	--	--	--	--	--	--	--	--	--	Full match	Full match	No results					Com_3157_pos	1.2888	A209	0.0132	0.391846	LBV_vs_HBV
all-cis-4,7,10,13,16-Docosapentaenoic acid	--	C22 H34 O2	330.256	10.095	329.248	--	--	--	--	--	--	--	--	--	--	Full match	No results	Full match	Lipids and lipid-like molecules	Fatty Acyls	Fatty acids and conjugates	Very long-chain fatty acids	Com_328_neg	1.99262	A25	0.0069	0.323866	LBV_vs_HBV
2-Furoylglycine	--	C7 H7 N O4	169.037	4.909	168.029	--	--	HMDB0000439	--	Organic acids and derivatives	Carboxylic acids and derivatives	Amino acids, peptides, and analogues	--	--	--	Full match	Full match	No results	Organic acids and derivatives	Carboxylic acids and derivatives	Amino acids, peptides, and analogues	N-acyl-alpha amino acids	Com_3426_neg	1.62878	A85	0.0389	0.391846	LBV_vs_HBV
LPC 19:0	--	C27 H56 N O7 P	559.361	10.478	560.369	--	--	--	LMGP01050041	--	--	--	Glycerophospholipids [GP]	Glycerophosphocholines [GP01]	Monoacylglycerophosphocholines [GP0105]	No results	Invalid mass	No results	Lipids and lipid-like molecules	Glycerophospholipids	Glycerophosphocholines	Phosphocholines	Com_3557_pos	1.8725	A40	0.0172	0.379029	LBV_vs_HBV
FAHFA 18:0/3:0	--	C21 H40 O4	356.293	11.375	355.285	--	--	--	--	--	--	--	--	--	--	No results	Full match	Full match					Com_3649_neg	1.67157	A73	0.0182	0.379029	LBV_vs_HBV
Lysope 18:1	--	C23 H46 N O7 P	479.301	8.622	478.294	--	--	--	--	--	--	--	--	--	--	No results	No results	Full match	Lipids and lipid-like molecules	Glycerophospholipids	Glycerophosphoethanolamines	1-acyl-sn-glycero-3-phosphoethanolamines	Com_366_neg	1.83424	A45	0.0206	0.379029	LBV_vs_HBV
Lysopg 18:1	--	C24 H47 O9 P	510.296	10.238	509.289	--	--	--	--	--	--	--	--	--	--	No results	No results	Full match	Lipids and lipid-like molecules	Glycerophospholipids	Glycerophosphocholines	1-acyl-sn-glycero-3-phosphocholines	Com_3670_neg	2.26689	A10	0.00188	0.155288	LBV_vs_HBV
PC 34:4	--	C42 H76 N O8 P	775.513	11.587	776.52	--	--	--	LMGP01012209	--	--	--	Glycerophospholipids [GP]	Glycerophosphocholines [GP01]	Diacylglycerophosphocholines [GP0101]	No results	Invalid mass	No results	Lipids and lipid-like molecules	Glycerophospholipids	Glycerophosphocholines	Phosphocholines	Com_3757_pos	2.12979	A14	0.0379	0.41758	LBV_vs_HBV
Cinchophen	--	C16 H11 N O2	249.079	8.431	250.086	--	--	HMDB0250261	--	Organoheterocyclic compounds	Quinolines and derivatives	Phenylquinolines	--	--	--	Full match	No results	No results					Com_3909_pos	1.69927	A70	0.0389	0.391846	LBV_vs_HBV
(+/-)8(9)-DiHET	--	C20 H34 O4	338.243	10.694	337.236	--	--	--	--	--	--	--	--	--	--	Invalid mass	No results	No results	Lipids and lipid-like molecules	Fatty Acyls	Eicosanoids	Hydroxyeicosatrienoic acids	Com_3948_neg	1.59916	A94	0.0276	0.392368	LBV_vs_HBV
5-oxo-3-phenyl-5-(2-quinolinylamino)pentanoic acid	--	C20 H18 N2 O3	356.111	5.526	357.119	--	--	--	--	--	--	--	--	--	--	Invalid mass	No results	No results					Com_4121_pos	1.92144	A29	0.00772	0.323866	LBV_vs_HBV
(±)9(10)-DiHOME	--	C18 H34 O4	314.246	6.967	313.238	--	--	--	--	--	--	--	--	--	--	Full match	No results	Full match					Com_4126_neg	1.56358	A104	0.0219	0.391846	LBV_vs_HBV
25-hydroxycholecalciferol	--	C27 H44 O2	400.335	10.429	401.342	--	--	HMDB0003550	--	Lipids and lipid-like molecules	Steroids and steroid derivatives	Vitamin D and derivatives	--	--	--	No results	Full match	Full match					Com_4158_pos	2.00752	A24	0.0245	0.379029	LBV_vs_HBV
1-[2-(2,5-dimethyl-1H-pyrrol-1-yl)-4-nitrophenyl]-1H-imidazole	--	C15 H14 N4 O2	282.108	5.504	283.115	--	--	--	--	--	--	--	--	--	--	Invalid mass	No results	No results					Com_4224_pos	1.87464	A39	0.0171	0.391846	LBV_vs_HBV
PC O-32:8	--	C40 H66 N O7 P	703.454	10.374	704.462	--	--	--	--	--	--	--	--	--	--	No results	Full match	No results					Com_4315_pos	1.96074	A27	0.0413	0.425957	LBV_vs_HBV
Undecanedioic acid	--	C11 H20 O4	216.136	6.101	215.129	--	--	HMDB0000888	LMFA01170007	Lipids and lipid-like molecules	Fatty Acyls	Fatty acids and conjugates	Fatty Acyls [FA]	Fatty Acids and Conjugates [FA01]	Dicarboxylic acids [FA0117]	No results	No results	Full match	Lipids and lipid-like molecules	Fatty Acyls	Fatty acids and conjugates	Medium-chain fatty acids	Com_4325_neg	1.66842	A75	0.0148	0.379029	LBV_vs_HBV
LPC O-17:0	--	C25 H54 N O6 P	495.368	10.158	496.376	--	--	--	LMGP01060013	--	--	--	Glycerophospholipids [GP]	Glycerophosphocholines [GP01]	Monoalkylglycerophosphocholines [GP0106]	No results	Full match	No results					Com_4447_pos	2.10509	A16	0.00468	0.323866	LBV_vs_HBV
FAHFA 18:1/20:3	--	C38 H66 O4	586.494	10.597	585.487	--	--	--	--	--	--	--	--	--	--	No results	Full match	No results					Com_457_neg	1.61786	A88	0.0231	0.379029	LBV_vs_HBV
LPC 18:1-SN1	--	C26 H52 N O7 P	521.34	8.952	1081.64	--	--	--	--	--	--	--	--	--	--	No results	Invalid mass	No results					Com_4756_pos	1.81311	A50	0.0247	0.391846	LBV_vs_HBV
LPC 42:12-SN2	--	C50 H78 N O7 P	835.538	9.8	836.545	--	--	--	--	--	--	--	--	--	--	No results	Invalid mass	No results					Com_4813_pos	1.80372	A51	0.0101	0.391846	LBV_vs_HBV
EPK	--	C16 H28 N4 O6	372.204	9.585	373.212	--	--	--	--	--	--	--	--	--	--	Invalid mass	No results	No results					Com_484_pos	1.69767	A71	0.049	0.444379	LBV_vs_HBV
Arachidic acid	Icosanoic acid; Eicosanoic acid; Arachidic acid	C20 H40 O2	312.303	11.523	311.296	cpd:C06425	map01040 Biosynthesis of unsaturated fatty acids	HMDB0002212	LMFA01010020	Lipids and lipid-like molecules	Fatty Acyls	Fatty acids and conjugates	Fatty Acyls [FA]	Fatty Acids and Conjugates [FA01]	Straight chain fatty acids [FA0101]	Full match	No results	Full match	Lipids and lipid-like molecules	Fatty Acyls	Fatty acids and conjugates	Long-chain fatty acids	Com_4873_neg	1.62648	A86	0.0489	0.444379	LBV_vs_HBV
AKB48 N-(4-fluorobenzyl) analog	--	C25 H26 F N3 O	403.209	5.236	404.216	--	--	--	--	--	--	--	--	--	--	Invalid mass	No results	No results	Organoheterocyclic compounds	Benzopyrazoles	Indazoles	Indazole-3-carboxamides	Com_4933_pos	2.31548	A7	0.00767	0.391846	LBV_vs_HBV
Phenylacetylglycine	Phenylacetylglycine	C10 H11 N O3	193.073	5.522	192.066	cpd:C05598	map00360 Phenylalanine metabolism	HMDB0000821	--	Organic acids and derivatives	Carboxylic acids and derivatives	Amino acids, peptides, and analogues	--	--	--	No results	No results	Full match	Organic acids and derivatives	Carboxylic acids and derivatives	Amino acids, peptides, and analogues	N-acyl-alpha amino acids	Com_5070_neg	1.70966	A67	0.0306	0.412708	LBV_vs_HBV
SM 31:1;2O	--	C36 H73 N2 O6 P	682.504	10.263	683.511	--	--	--	--	--	--	--	--	--	--	No results	Invalid mass	No results					Com_5145_pos	1.59631	A95	0.0348	0.391846	LBV_vs_HBV
Calcitriol	Calcitriol; 1alpha,25-Dihydroxyvitamin D3; (1S,3R,5Z,7E)-9,10-Seco-5,7,10(19)-cholestatriene-1,3,25-triol	C27 H44 O3	416.329	9.434	415.322	cpd:C01673	map00100 Steroid biosynthesis;map01100 Metabolic pathways;map04961 Endocrine and other factor-regulated calcium reabsorption;map04978 Mineral absorption;map05152 Tuberculosis	HMDB0001903	--	Lipids and lipid-like molecules	Steroids and steroid derivatives	Vitamin D and derivatives	--	--	--	Full match	No results	No results	Lipids and lipid-like molecules	Steroids and steroid derivatives	Vitamin D and derivatives	Vitamin D and derivatives	Com_5272_neg	1.77884	A56	0.0353	0.41758	LBV_vs_HBV
FAHFA 16:0/22:5	--	C38 H64 O4	584.479	10.325	583.472	--	--	--	--	--	--	--	--	--	--	No results	Full match	No results					Com_5290_neg	1.90431	A35	0.0247	0.391846	LBV_vs_HBV
PC 15:1_15:1	--	C38 H72 N O8 P	701.501	10.316	702.509	--	--	--	LMGP01011436	--	--	--	Glycerophospholipids [GP]	Glycerophosphocholines [GP01]	Diacylglycerophosphocholines [GP0101]	No results	Full match	No results					Com_5365_pos	1.5411	A113	0.0311	0.391846	LBV_vs_HBV
LPE O-17:1	--	C22 H46 N O6 P	451.306	10.1	450.299	--	--	--	--	--	--	--	--	--	--	No results	Full match	No results					Com_5471_neg	1.65876	A76	0.0263	0.390117	LBV_vs_HBV
23-Norcholic acid	--	C23 H38 O5	394.272	6.683	393.265	--	--	--	--	--	--	--	--	--	--	No results	No results	Full match					Com_5558_neg	1.71582	A65	0.0483	0.444379	LBV_vs_HBV
LPC 18:0	--	C26 H54 N O7 P	545.345	10.44	546.352	--	--	--	LMGP01050076	--	--	--	Glycerophospholipids [GP]	Glycerophosphocholines [GP01]	Monoacylglycerophosphocholines [GP0105]	No results	Invalid mass	No results	Lipids and lipid-like molecules	Glycerophospholipids	Glycerophosphocholines	Phosphocholines	Com_556_pos	1.45724	A142	0.0219	0.391846	LBV_vs_HBV
Lysope 14:0	--	C19 H40 N O7 P	425.255	7.452	424.247	--	--	--	--	--	--	--	--	--	--	No results	No results	Full match	Lipids and lipid-like molecules	Glycerophospholipids	Glycerophosphoethanolamines	1-acyl-sn-glycero-3-phosphoethanolamines	Com_5566_neg	1.67135	A74	0.0389	0.391846	LBV_vs_HBV
Lysopc 18:1	--	C26 H52 N O7 P	521.349	10.343	522.356	--	--	--	--	--	--	--	--	--	--	No results	No results	Full match	Lipids and lipid-like molecules	Glycerophospholipids	Glycerophosphocholines	Phosphocholines	Com_5680_pos	1.82015	A48	0.0232	0.379029	LBV_vs_HBV
FAHFA 18:2/20:4	--	C38 H62 O4	582.463	9.978	581.455	--	--	--	--	--	--	--	--	--	--	No results	Full match	No results					Com_573_neg	1.77865	A57	0.0433	0.397398	LBV_vs_HBV
Royal jelly acid	--	C10 H18 O3	186.125	6.674	185.118	--	--	--	--	--	--	--	--	--	--	No results	No results	Full match	Organic acids and derivatives	Hydroxy acids and derivatives	Medium-chain hydroxy acids and derivatives	Medium-chain hydroxy acids and derivatives	Com_598_neg	1.5302	A114	0.0348	0.391846	LBV_vs_HBV
PC O-18:0	--	C26 H54 N O7 P	523.365	9.819	524.372	--	--	--	LMGP01020046	--	--	--	Glycerophospholipids [GP]	Glycerophosphocholines [GP01]	1-alkyl,2-acylglycerophosphocholines [GP0102]	No results	Full match	Full match					Com_62_pos	2.0844	A17	0.0132	0.391846	LBV_vs_HBV
MGDG 22:1_18:2	--	C49 H88 O10	896.641	9.983	895.634	--	--	--	--	--	--	--	--	--	--	No results	Invalid mass	No results					Com_6440_neg	2.06	A20	0.00209	0.323866	LBV_vs_HBV
2-Hydroxymyristic acid	--	C14 H28 O3	244.204	8.465	243.196	--	--	HMDB0002261	LMFA01050484	Lipids and lipid-like molecules	Fatty Acyls	Fatty acids and conjugates	Fatty Acyls [FA]	Fatty Acids and Conjugates [FA01]	Hydroxy fatty acids [FA0105]	Full match	No results	No results	Lipids and lipid-like molecules	Fatty Acyls	Fatty acids and conjugates	Long-chain fatty acids	Com_6444_neg	2.27354	A9	0.00669	0.323866	LBV_vs_HBV
18-β-Glycyrrhetinic acid	--	C30 H46 O4	470.34	8.398	469.332	--	--	--	--	--	--	--	--	--	--	Full match	No results	No results	Lipids and lipid-like molecules	Prenol lipids	Triterpenoids	Triterpenoids	Com_6690_neg	1.79185	A55	0.0311	0.391846	LBV_vs_HBV
Lysopc 17:0	--	C25 H52 N O7 P	509.348	10.239	508.341	--	--	--	--	--	--	--	--	--	--	No results	No results	Full match	Lipids and lipid-like molecules	Glycerophospholipids	Glycerophosphocholines	1-acyl-sn-glycero-3-phosphocholines	Com_67_neg	2.20555	A12	0.000918	0.155288	LBV_vs_HBV
PG 27:0_18:1	--	C51 H99 O10 P	902.688	10.612	901.681	--	--	--	--	--	--	--	--	--	--	No results	Invalid mass	No results					Com_6820_neg	1.71395	A66	0.0216	0.379029	LBV_vs_HBV
2-Anisic acid	--	C8 H8 O3	174.027	5.51	175.035	--	--	HMDB0032604	--	Benzenoids	Benzene and substituted derivatives	Benzoic acids and derivatives	--	--	--	Invalid mass	No results	No results	Benzenoids	Benzene and substituted derivatives	Benzoic acids and derivatives	O-methoxybenzoic acids and derivatives	Com_706_pos	1.84786	A42	0.0364	0.41758	LBV_vs_HBV
LPC 18:0-SN1	--	C26 H54 N O7 P	523.364	11.043	524.371	--	--	--	--	--	--	--	--	--	--	No results	Full match	Full match					Com_7133_pos	2.42068	A5	0.000717	0.323866	LBV_vs_HBV
LPC O-22:2	--	C30 H60 N O6 P	561.417	11.054	562.424	--	--	--	--	--	--	--	--	--	--	No results	Full match	No results					Com_7487_pos	1.5892	A96	0.0247	0.391846	LBV_vs_HBV
SM 8:1;2O/28:7	--	C41 H69 N2 O6 P	716.496	11.101	717.503	--	--	--	--	--	--	--	--	--	--	No results	Invalid mass	No results					Com_7571_pos	1.8871	A37	0.00363	0.21417	LBV_vs_HBV
PE O-18:1_22:5	--	C45 H80 N O7 P	777.57	10.604	776.562	--	--	--	--	--	--	--	--	--	--	No results	Full match	No results					Com_7656_neg	1.52797	A115	0.0219	0.391846	LBV_vs_HBV
2-mercapto-4-(2-thienyl)-5,6,7,8-tetrahydroquinoline-3-carbonitrile	--	C14 H12 N2 S2	272.046	6.153	273.054	--	--	--	--	--	--	--	--	--	--	Invalid mass	No results	No results					Com_8033_pos	1.11692	A278	0.0348	0.391846	LBV_vs_HBV
Spermidine	Spermidine; N-(3-Aminopropyl)-1,4-butane-diamine	C7 H19 N3	145.158	1.135	146.166	cpd:C00315	map00330 Arginine and proline metabolism;map00410 beta-Alanine metabolism;map00480 Glutathione metabolism;map01100 Metabolic pathways;map02010 ABC transporters;map04976 Bile secretion	HMDB0001257	--	Organic nitrogen compounds	Organonitrogen compounds	Amines	--	--	--	No results	No results	Full match	Organic nitrogen compounds	Organonitrogen compounds	Amines	Dialkylamines	Com_8070_pos	1.65162	A77	0.0186	0.379029	LBV_vs_HBV
LPC 20:2	--	C28 H54 N O7 P	569.346	9.675	570.354	--	--	--	LMGP01050132	--	--	--	Glycerophospholipids [GP]	Glycerophosphocholines [GP01]	Monoacylglycerophosphocholines [GP0105]	No results	Invalid mass	No results	Lipids and lipid-like molecules	Glycerophospholipids	Glycerophosphocholines	Phosphocholines	Com_815_pos	1.70816	A69	0.0177	0.379029	LBV_vs_HBV
Uridine	Uridine	C9 H12 N2 O6	244.07	2.327	243.062	cpd:C00299	map00240 Pyrimidine metabolism;map01100 Metabolic pathways	HMDB0000296	--	Nucleosides, nucleotides, and analogues	Pyrimidine nucleosides	-	--	--	--	Full match	Full match	Full match	Nucleosides, nucleotides, and analogues	Pyrimidine nucleosides	Not available	Pyrimidine nucleosides	Com_832_neg	2.38542	A6	0.00251	0.323866	LBV_vs_HBV
SM 9:1;2O/26:4	--	C40 H73 N2 O6 P	708.52	10.645	709.527	--	--	--	--	--	--	--	--	--	--	No results	Full match	No results					Com_8388_pos	1.91733	A32	0.0311	0.391846	LBV_vs_HBV
7-Ketolithocholic acid	--	C24 H38 O4	390.277	10.121	389.27	--	--	HMDB0000467	--	Lipids and lipid-like molecules	Steroids and steroid derivatives	Bile acids, alcohols and derivatives	--	--	--	No results	No results	Full match	Lipids and lipid-like molecules	Steroids and steroid derivatives	Bile acids, alcohols and derivatives	Bile acids, alcohols and derivatives	Com_865_neg	1.6369	A81	0.0381	0.41758	LBV_vs_HBV
LPC O-18:1	--	C26 H54 N O6 P	553.375	10.129	552.367	--	--	--	LMGP01060039	--	--	--	Glycerophospholipids [GP]	Glycerophosphocholines [GP01]	Monoalkylglycerophosphocholines [GP0106]	No results	Invalid mass	No results					Com_906_neg	2.11852	A15	0.00862	0.323866	LBV_vs_HBV
4-(2,3-dihydro-1,4-benzodioxin-6-yl)butanoic acid	--	C12 H14 O4	244.069	5.896	245.076	--	--	--	--	--	--	--	--	--	--	Invalid mass	No results	No match					Com_9543_pos	1.56868	A101	0.0116	0.391846	LBV_vs_HBV
3-methyl-5-oxo-5-(4-toluidino)pentanoic acid	--	C13 H17 N O3	257.103	1.634	258.11	--	--	--	--	--	--	--	--	--	--	Invalid mass	No match	No match					Com_9578_pos	1.80009	A53	0.00999	0.345187	LBV_vs_HBV
Methyl N-(4-chlorophenyl)-(dimethylamino)methanimidothioate	--	C10 H13 Cl N2 S	228.049	1.101	229.056	--	--	--	--	--	--	--	--	--	--	Full match	No results	No results	Benzenoids	Benzene and substituted derivatives	Halobenzenes	Chlorobenzenes	Com_10009_pos	2.98363	A1	0.000776	0.362392	SMP_vs_NMP
QLH	--	C17 H28 N6 O5	434.172	7.246	435.179	--	--	--	--	--	--	--	--	--	--	Invalid mass	No results	No results					Com_10709_pos	1.91551	A43	0.0352	0.867105	SMP_vs_NMP
PC O-36:10	--	C44 H70 N O7 P	1510.97	9.195	756.492	--	--	--	--	--	--	--	--	--	--	No results	Invalid mass	No results					Com_11519_pos	2.18335	A12	0.00775	0.867105	SMP_vs_NMP
2-Amino-1,3,4-octadecanetriol	--	C18 H39 N O3	317.293	6.474	318.301	--	--	--	--	--	--	--	--	--	--	Full match	No results	No results	Organic nitrogen compounds	Organonitrogen compounds	Amines	1,3-aminoalcohols	Com_13_pos	1.788	A68	0.0412	0.867105	SMP_vs_NMP
5-[(10Z)-14-(3,5-dihydroxyphenyl)tetradec-10-en-1-yl]benzene-1,3-diol	--	C26 H36 O4	412.259	8.985	413.266	--	--	--	--	--	--	--	--	--	--	Invalid mass	No results	No results					Com_1383_pos	1.85319	A52	0.0453	0.868754	SMP_vs_NMP
3-amino-1H-pyrazolo[4,3-c]pyridine-4,6-diol	--	C6 H6 N4 O2	166.047	1.322	165.04	--	--	--	--	--	--	--	--	--	--	Invalid mass	No results	No match					Com_1473_neg	1.98202	A33	0.0165	0.867105	SMP_vs_NMP
Monoolein	--	C21 H40 O4	356.293	9.816	379.282	--	--	HMDB0254854	--	Lipids and lipid-like molecules	Glycerolipids	Monoradylglycerols	--	--	--	Full match	No results	Full match	Lipids and lipid-like molecules	Glycerolipids	Monoradylglycerols	1-monoacylglycerols	Com_19_pos	1.74801	A75	0.0267	0.868754	SMP_vs_NMP
LPC 16:2-SN1	--	C24 H46 N O7 P	491.302	8.003	492.309	--	--	--	--	--	--	--	--	--	--	No results	Full match	Full match					Com_2026_pos	1.68432	A92	0.0276	0.867105	SMP_vs_NMP
MAG (18:3)	--	C21 H36 O4	352.262	8.742	353.269	--	--	--	--	--	--	--	--	--	--	No results	No results	Full match	Lipids and lipid-like molecules	Glycerolipids	Monoradylglycerols	Monoacylglycerols	Com_2083_pos	2.34683	A7	0.0288	0.868754	SMP_vs_NMP
6-Keto-prostaglandin f1alpha	6-Keto-prostaglandin F1alpha; 6-Keto-prostaglandin F1a; 6-Keto-PGF1alpha; 6-Keto-PGF1a	C20 H34 O6	370.235	6.19	369.228	cpd:C05961	map00590 Arachidonic acid metabolism;map01100 Metabolic pathways	HMDB0002886	LMFA03010001	Lipids and lipid-like molecules	Fatty Acyls	Eicosanoids	Fatty Acyls [FA]	Eicosanoids [FA03]	Prostaglandins [FA0301]	No results	No results	Full match	Lipids and lipid-like molecules	Fatty Acyls	Eicosanoids	Prostaglandins and related compounds	Com_2133_neg	1.72192	A80	0.0444	0.867105	SMP_vs_NMP
PC 38:4	--	C46 H84 N O8 P	831.568	10.346	832.575	--	--	--	LMGP01012206	--	--	--	Glycerophospholipids [GP]	Glycerophosphocholines [GP01]	Diacylglycerophosphocholines [GP0101]	No results	Invalid mass	No results	Lipids and lipid-like molecules	Glycerophospholipids	Glycerophosphocholines	Phosphocholines	Com_2356_pos	1.8437	A56	0.035	0.868754	SMP_vs_NMP
Methyl EudesMate	--	C11 H14 O5	226.084	6.383	225.077	--	--	--	--	--	--	--	--	--	--	No results	No results	Full match	Benzenoids	Benzene and substituted derivatives	Benzoic acids and derivatives	Gallic acid and derivatives	Com_2529_neg	1.89535	A46	0.00775	0.867105	SMP_vs_NMP
LPI 16:1	--	C25 H47 O12 P	570.28	8.578	569.273	--	--	--	LMGP06050009	--	--	--	Glycerophospholipids [GP]	Glycerophosphoinositols [GP06]	Monoacylglycerophosphoinositols [GP0605]	No results	Full match	No results	Lipids and lipid-like molecules	Glycerophospholipids	Glycerophosphoinositols	Phosphatidylinositols	Com_2562_neg	1.61732	A111	0.0404	0.868754	SMP_vs_NMP
Dibutyl maleate	--	C12 H20 O4	228.134	5.789	229.141	--	--	--	--	--	--	--	--	--	--	Invalid mass	No results	No results	Lipids and lipid-like molecules	Fatty Acyls	Fatty acid esters	Fatty acid esters	Com_2996_pos	1.85229	A53	0.0462	0.868754	SMP_vs_NMP
LPS 18:1	--	C24 H46 N O9 P	523.291	9.576	522.284	--	--	--	LMGP03050001	--	--	--	Glycerophospholipids [GP]	Glycerophosphoserines [GP03]	Monoacylglycerophosphoserines [GP0305]	No results	Full match	No results	Lipids and lipid-like molecules	Glycerophospholipids	Glycerophosphoserines	Phosphatidylserines	Com_3001_neg	2.8872	A2	0.0165	0.867105	SMP_vs_NMP
3-[(4-hydroxyphenyl)methyl]-octahydropyrrolo[1,2-a]pyrazine-1,4-dione	--	C14 H16 N2 O3	260.114	5.239	261.121	--	--	--	--	--	--	--	--	--	--	Invalid mass	No results	No results					Com_4055_pos	2.17882	A13	0.0412	0.867105	SMP_vs_NMP
Cuminaldehyde	4-Isopropylbenzaldehyde; p-Cumic aldehyde; Cuminaldehyde	C10 H12 O	148.089	6.975	149.096	cpd:C06577	--	HMDB0002214	--	Lipids and lipid-like molecules	Prenol lipids	Monoterpenoids	--	--	--	Full match	No results	No results	Lipids and lipid-like molecules	Prenol lipids	Monoterpenoids	Aromatic monoterpenoids	Com_463_pos	1.99232	A31	0.0202	0.868754	SMP_vs_NMP
PC 18:1_20:5	--	C46 H80 N O8 P	805.563	10.934	806.57	--	--	--	LMGP01012216	--	--	--	Glycerophospholipids [GP]	Glycerophosphocholines [GP01]	Diacylglycerophosphocholines [GP0101]	No results	Full match	No results					Com_5_pos	1.57997	A119	0.0381	0.867105	SMP_vs_NMP
Calcitriol	Calcitriol; 1alpha,25-Dihydroxyvitamin D3; (1S,3R,5Z,7E)-9,10-Seco-5,7,10(19)-cholestatriene-1,3,25-triol	C27 H44 O3	416.329	9.434	415.322	cpd:C01673	map00100 Steroid biosynthesis;map01100 Metabolic pathways;map04961 Endocrine and other factor-regulated calcium reabsorption;map04978 Mineral absorption;map05152 Tuberculosis	HMDB0001903	--	Lipids and lipid-like molecules	Steroids and steroid derivatives	Vitamin D and derivatives	--	--	--	Full match	No results	No results	Lipids and lipid-like molecules	Steroids and steroid derivatives	Vitamin D and derivatives	Vitamin D and derivatives	Com_5272_neg	2.17278	A14	0.0384	0.868754	SMP_vs_NMP
PC 16:1_16:2	--	C40 H74 N O8 P	727.517	10.882	728.524	--	--	--	--	--	--	--	--	--	--	No results	Full match	No results					Com_5287_pos	1.81747	A62	0.0449	0.868754	SMP_vs_NMP
Sedanolide	--	C12 H18 O2	410.244	8.548	411.251	--	--	HMDB0302242	--	Organoheterocyclic compounds	Isobenzofurans	-	--	--	--	Invalid mass	No results	No match	Organoheterocyclic compounds	Isobenzofurans	Not available	Isobenzofurans	Com_6267_pos	2.65754	A3	0.00708	0.868754	SMP_vs_NMP
2-Anisic acid	--	C8 H8 O3	174.027	5.51	175.035	--	--	HMDB0032604	--	Benzenoids	Benzene and substituted derivatives	Benzoic acids and derivatives	--	--	--	Invalid mass	No results	No results	Benzenoids	Benzene and substituted derivatives	Benzoic acids and derivatives	O-methoxybenzoic acids and derivatives	Com_706_pos	1.8713	A50	0.0165	0.867105	SMP_vs_NMP
Oleanolic acid	Oleanolic acid; 3beta-Hydroxyolean-12-en-28-oic acid; Astrantiagenin C; Caryophyllin; Oleanolate	C30 H48 O3	456.357	11.166	457.365	cpd:C17148	--	HMDB0002364	LMPR0106150004	Lipids and lipid-like molecules	Prenol lipids	Triterpenoids	Prenol Lipids [PR]	Isoprenoids [PR01]	C30 isoprenoids (triterpenes) [PR0106]	Invalid mass	No results	No results	Lipids and lipid-like molecules	Prenol lipids	Triterpenoids	Triterpenoids	Com_7061_pos	2.39457	A5	0.0498	0.868754	SMP_vs_NMP
Isoquinoline	Isoquinoline; 2-Benzazine; Benzo[c]pyridine	C9 H7 N	129.058	5.86	130.065	cpd:C06323	--	HMDB0034244	--	Organoheterocyclic compounds	Isoquinolines and derivatives	-	--	--	--	Full match	No results	No results	Organoheterocyclic compounds	Isoquinolines and derivatives	Not available	Isoquinolines and derivatives	Com_74_pos	1.69965	A86	0.0325	0.867105	SMP_vs_NMP
LPC O-22:2	--	C30 H60 N O6 P	561.417	11.054	562.424	--	--	--	--	--	--	--	--	--	--	No results	Full match	No results					Com_7487_pos	2.44063	A4	0.0154	0.868754	SMP_vs_NMP
N-Methyloctan-1-amine	--	C9 H21 N	143.168	5.121	144.175	--	--	--	--	--	--	--	--	--	--	Full match	No results	No results					Com_76_pos	1.51043	A137	0.0254	0.867105	SMP_vs_NMP
Methyl indole-3-acetate	--	C11 H11 N O2	189.079	5.985	190.087	--	--	HMDB0029738	--	Organoheterocyclic compounds	Indoles and derivatives	Indolyl carboxylic acids and derivatives	--	--	--	Full match	Full match	Full match	Organoheterocyclic compounds	Indoles and derivatives	Indolyl carboxylic acids and derivatives	Indole-3-acetic acid derivatives	Com_814_pos	2.13426	A18	0.03	0.867105	SMP_vs_NMP
Ureidosuccinic acid	--	C5 H8 N2 O5	176.043	5.676	177.05	--	--	HMDB0000828	--	Organic acids and derivatives	Carboxylic acids and derivatives	Amino acids, peptides, and analogues	--	--	--	No results	No results	Full match	Organic acids and derivatives	Carboxylic acids and derivatives	Amino acids, peptides, and analogues	Aspartic acid and derivatives	Com_10110_pos	2.06518	A33	0.0277	0.615695	LMP_vs_NMP
2-[2-(3,4-dichloro-2-cyanophenyl)hydrazono]malononitrile	--	C10 H3 Cl2 N5	480.186	6.366	239.085	--	--	--	--	--	--	--	--	--	--	Invalid mass	No results	No results					Com_1112_neg	2.55829	A14	0.00237	0.2133	LMP_vs_NMP
Malic acid	Malate; Malic acid; 2-Hydroxybutanedioic acid	C4 H6 O5	134.021	1.494	133.013	cpd:C00711	--	HMDB0000156	--	Organic acids and derivatives	Hydroxy acids and derivatives	Beta hydroxy acids and derivatives	--	--	--	No results	Invalid mass	No results	Organic acids and derivatives	Hydroxy acids and derivatives	Beta hydroxy acids and derivatives	Beta hydroxy acids and derivatives	Com_1127_neg	2.62304	A12	0.0203	0.595429	LMP_vs_NMP
CAR 22:6	--	C29 H46 N O4	471.335	7.471	472.343	--	--	--	--	--	--	--	--	--	--	No results	Invalid mass	No results					Com_11386_pos	1.60771	A98	0.0364	0.675092	LMP_vs_NMP
HRH	--	C18 H28 N10 O4	448.229	5.716	449.236	--	--	--	--	--	--	--	--	--	--	Full match	No results	No results					Com_11422_pos	2.82904	A6	0.00692	0.482014	LMP_vs_NMP
PC O-36:10	--	C44 H70 N O7 P	1510.97	9.195	756.492	--	--	--	--	--	--	--	--	--	--	No results	Invalid mass	No results					Com_11519_pos	2.20674	A27	0.0243	0.60636	LMP_vs_NMP
Tryptophanol	--	C11 H14 N2 O	190.111	5.092	191.118	--	--	HMDB0244977	--	Organoheterocyclic compounds	Indoles and derivatives	Indoles	--	--	--	No results	No results	Full match	Organoheterocyclic compounds	Indoles and derivatives	Indoles	3-alkylindoles	Com_12211_pos	2.88771	A4	0.00211	0.2133	LMP_vs_NMP
D-Panthenol	Pantothenol; (R)-2,4-Dihydroxy-N-(3-hydroxypropyl)-3,3-dimethylbutanamide; Dexpanthenol; 2,4-Dihydroxy-N-(3-hydroxypropyl)-3,3-dimethylbutanamide; (+)-Panthenol; Bepanthen; Bepanthene; Bepantol; D-(+)-2,4-Dihydroxy-N-(3-hydroxypropyl)-3,3-dimethylbutyramide; Cozyme; D(+)-Panthenol; D(+)-Pantothenyl alcohol; D-P-A Injection; D-Panthenol; d-Pantothenol; d-Pantothenyl alcohol; Ilopan; Motilyn; Panad…	C9 H19 N O4	227.114	5.079	228.121	cpd:C05944	map00770 Pantothenate and CoA biosynthesis	HMDB0304820	--	Lipids and lipid-like molecules	Fatty Acyls	Fatty amides	--	--	--	Invalid mass	No results	No results	Organic oxygen compounds	Organooxygen compounds	Alcohols and polyols	Secondary alcohols	Com_12567_pos	2.03496	A39	0.0215	0.73125	LMP_vs_NMP
Estriol	Estriol; 1,3,5(10)-Estratriene-3,16-alpha,17beta-triol	C18 H24 O3	310.158	7.053	311.165	cpd:C05141	map00140 Steroid hormone biosynthesis;map01100 Metabolic pathways	HMDB0000153	LMST02010003	Lipids and lipid-like molecules	Steroids and steroid derivatives	Estrane steroids	Sterol Lipids [ST]	Steroids [ST02]	C18 steroids (estrogens) and derivatives [ST0201]	Invalid mass	No results	No results	Lipids and lipid-like molecules	Steroids and steroid derivatives	Estrane steroids	Estrogens and derivatives	Com_12857_pos	2.87336	A5	0.000713	0.348657	LMP_vs_NMP
16(R)-HETE	16(R)-HETE; (5Z,8Z,11Z,14Z)-(16R)-16-Hydroxyeicosa-5,8,11,14-tetraenoic acid; (5Z,8Z,11Z,14Z)-(16R)-16-Hydroxyicosa-5,8,11,14-tetraenoic acid	C20 H32 O3	342.217	7.112	343.225	cpd:C14778	map00590 Arachidonic acid metabolism	HMDB0004680	--	Lipids and lipid-like molecules	Fatty Acyls	Eicosanoids	--	--	--	Invalid mass	No results	No results	Lipids and lipid-like molecules	Fatty Acyls	Eicosanoids	Hydroxyeicosatetraenoic acids	Com_1361_pos	1.9353	A48	0.0165	0.675	LMP_vs_NMP
5-[(10Z)-14-(3,5-dihydroxyphenyl)tetradec-10-en-1-yl]benzene-1,3-diol	--	C26 H36 O4	412.259	8.985	413.266	--	--	--	--	--	--	--	--	--	--	Invalid mass	No results	No results					Com_1383_pos	1.92743	A49	0.0274	0.615695	LMP_vs_NMP
SM 32:2;2O	--	C37 H73 N2 O6 P	694.503	9.575	695.51	--	--	--	--	--	--	--	--	--	--	No results	Invalid mass	No results					Com_1501_pos	1.77175	A69	0.0444	0.86266	LMP_vs_NMP
Lysops 22:6	--	C28 H44 N O9 P	569.273	8.825	568.266	--	--	--	--	--	--	--	--	--	--	No results	No results	Full match	Lipids and lipid-like molecules	Glycerophospholipids	Glycerophosphoethanolamines	2-acyl-sn-glycero-3-phosphoethanolamines	Com_1542_neg	2.28484	A23	0.0248	0.60636	LMP_vs_NMP
(3beta,9xi)-3-(beta-D-Glucopyranosyloxy)-14-hydroxycard-20(22)-enolide	--	C29 H44 O9	518.286	6.879	519.293	--	--	--	--	--	--	--	--	--	--	Invalid mass	No results	No results					Com_1678_pos	2.16422	A30	0.0325	0.73125	LMP_vs_NMP
Epoxomicin	--	C28 H50 N4 O7	554.367	6.621	577.356	--	--	HMDB0251879	--	Organic acids and derivatives	Carboxylic acids and derivatives	Amino acids, peptides, and analogues	--	--	--	No results	No results	Full match	Organic acids and derivatives	Carboxylic acids and derivatives	Amino acids, peptides, and analogues	Oligopeptides	Com_1891_pos	2.37158	A19	0.0131	0.482014	LMP_vs_NMP
23-Nordeoxycholic acid	--	C23 H38 O4	378.277	9.242	377.27	--	--	--	--	--	--	--	--	--	--	No results	No results	Full match					Com_1932_neg	1.72135	A76	0.0438	0.675092	LMP_vs_NMP
1-{[5-(4-chlorophenyl)-4H-1,2,4-triazol-3-yl]thio}acetone	--	C11 H10 Cl N3 O S	534.05	5.248	266.018	--	--	--	--	--	--	--	--	--	--	Invalid mass	No results	No results					Com_197_neg	3.39333	A1	0.00333	0.24975	LMP_vs_NMP
LPC 16:2-SN1	--	C24 H46 N O7 P	491.302	8.003	492.309	--	--	--	--	--	--	--	--	--	--	No results	Full match	Full match					Com_2026_pos	2.04591	A36	0.018	0.675	LMP_vs_NMP
SM 9:1;2O/30:8	--	C44 H73 N2 O6 P	1513.02	9.946	757.519	--	--	--	--	--	--	--	--	--	--	No results	Invalid mass	No results					Com_2199_pos	2.66923	A10	0.0207	0.595429	LMP_vs_NMP
2-[(3S)-1-(3,4-Difluorobenzyl)-3-pyrrolidinyl]-1,3-benzoxazole	--	C18 H16 F2 N2 O	314.127	6.119	315.134	--	--	--	--	--	--	--	--	--	--	Invalid mass	No results	No results	Organoheterocyclic compounds	Benzoxazoles	Not available	Benzoxazoles	Com_2370_pos	2.97705	A2	0.00249	0.482014	LMP_vs_NMP
5-Sulfosalicylic acid	--	C7 H6 O6 S	217.988	5.154	216.981	--	--	HMDB0011725	--	Benzenoids	Benzene and substituted derivatives	Benzenesulfonic acids and derivatives	--	--	--	Full match	No results	No results	Benzenoids	Benzene and substituted derivatives	Benzenesulfonic acids and derivatives	3-sulfobenzoic acids	Com_2386_neg	1.7981	A63	0.0254	0.73125	LMP_vs_NMP
2,6-Di-tert-butyl-1,4-benzoquinone	--	C14 H20 O2	220.147	9.68	221.154	--	--	HMDB0013817	--	Lipids and lipid-like molecules	Prenol lipids	Monoterpenoids	--	--	--	Full match	No results	No results	Lipids and lipid-like molecules	Prenol lipids	Monoterpenoids	Monocyclic monoterpenoids	Com_2614_pos	1.98477	A41	0.0165	0.675	LMP_vs_NMP
SM 30:1;2O	--	C35 H71 N2 O6 P	668.487	8.957	669.494	--	--	--	--	--	--	--	--	--	--	No results	Invalid mass	No results					Com_2767_pos	2.04377	A37	0.0403	0.675092	LMP_vs_NMP
Cyclamic acid	--	C6 H13 N O3 S	179.061	5.28	178.054	--	--	HMDB0031340	--	Organic acids and derivatives	Sulfamic acid derivatives	Cyclamates	--	--	--	Full match	No results	Full match	Organic acids and derivatives	Sulfamic acid derivatives	Cyclamates	Cyclamates	Com_311_neg	1.35149	A160	0.0412	0.842727	LMP_vs_NMP
NKK	--	C16 H32 N6 O5	388.244	6.153	389.251	--	--	--	--	--	--	--	--	--	--	Full match	No results	No results					Com_324_pos	2.66488	A11	0.0109	0.482014	LMP_vs_NMP
3-Acetyl-11-keto-β-boswellic acid	--	C32 H48 O5	512.349	8.727	513.356	--	--	HMDB0245953	--	Lipids and lipid-like molecules	Prenol lipids	Triterpenoids	--	--	--	Full match	No results	No results	Lipids and lipid-like molecules	Prenol lipids	Triterpenoids	Triterpenoids	Com_3327_pos	1.86674	A56	0.0138	0.675	LMP_vs_NMP
2-Hydroxycaproic acid	--	C6 H12 O3	132.078	5.591	131.071	--	--	HMDB0001624	--	Lipids and lipid-like molecules	Fatty Acyls	Fatty acids and conjugates	--	--	--	Invalid mass	No results	No results	Lipids and lipid-like molecules	Fatty Acyls	Fatty acids and conjugates	Medium-chain fatty acids	Com_337_neg	1.77246	A68	0.0448	0.675092	LMP_vs_NMP
(5S)-5-hydroxy-1,7-diphenylheptan-3-one	--	C19 H22 O2	320.114	6.341	321.121	--	--	--	--	--	--	--	--	--	--	Invalid mass	No results	No results					Com_3400_pos	2.26742	A25	0.0103	0.482014	LMP_vs_NMP
PC 14:0_14:1	--	C36 H70 N O8 P	675.483	9.586	676.491	--	--	--	LMGP01011381	--	--	--	Glycerophospholipids [GP]	Glycerophosphocholines [GP01]	Diacylglycerophosphocholines [GP0101]	No results	Full match	No results					Com_3497_pos	2.7779	A8	0.00805	0.482014	LMP_vs_NMP
Lysopa 16:0	--	C19 H39 O7 P	410.244	8.349	411.251	--	--	--	--	--	--	--	--	--	--	No results	No results	Full match	Lipids and lipid-like molecules	Glycerophospholipids	Glycerophosphates	1-acylglycerol-3-phosphates	Com_3587_pos	1.97016	A43	0.0254	0.73125	LMP_vs_NMP
1-(2'-fluoro[1,1'-biphenyl]-4-yl)propan-1-one	--	C15 H13 F O	228.098	5.538	229.105	--	--	--	--	--	--	--	--	--	--	Invalid mass	No results	No results					Com_3632_pos	2.27437	A24	0.00211	0.2133	LMP_vs_NMP
SM 8:1;2O/23:0	--	C36 H73 N2 O6 P	660.521	10.26	661.529	--	--	--	--	--	--	--	--	--	--	No results	Full match	No results					Com_3656_pos	1.95738	A45	0.0489	0.675092	LMP_vs_NMP
YLK	--	C21 H34 N4 O5	404.239	5.843	405.246	--	--	--	--	--	--	--	--	--	--	Invalid mass	No results	No results					Com_4475_pos	2.7945	A7	0.0013	0.2133	LMP_vs_NMP
12-Hydroxydodecanoic acid	12-Hydroxydodecanoic acid; omega-Hydroxydodecanoic acid	C12 H24 O3	216.172	7.014	215.165	cpd:C08317	--	HMDB0002059	--	Organic acids and derivatives	Hydroxy acids and derivatives	Medium-chain hydroxy acids and derivatives	--	--	--	Full match	No results	No results	Organic acids and derivatives	Hydroxy acids and derivatives	Medium-chain hydroxy acids and derivatives	Medium-chain hydroxy acids and derivatives	Com_4525_neg	1.67675	A83	0.0137	0.482014	LMP_vs_NMP
Sebacic acid	Sebacic acid; Decanedioic acid	C10 H18 O4	202.12	5.831	405.246	cpd:C08277	--	HMDB0000792	LMFA01170006	Lipids and lipid-like molecules	Fatty Acyls	Fatty acids and conjugates	Fatty Acyls [FA]	Fatty Acids and Conjugates [FA01]	Dicarboxylic acids [FA0117]	No results	No results	Full match	Lipids and lipid-like molecules	Fatty Acyls	Fatty acids and conjugates	Medium-chain fatty acids	Com_4655_pos	2.70161	A9	0.00147	0.2133	LMP_vs_NMP
9-HOTrE	--	C18 H30 O3	294.218	8.729	277.215	--	--	--	LMFA02000024	--	--	--	Fatty Acyls [FA]	Octadecanoids [FA02]	Other Octadecanoids [FA0200]	No results	No results	Full match	Lipids and lipid-like molecules	Fatty Acyls	Lineolic acids and derivatives	Lineolic acids and derivatives	Com_4670_pos	1.919	A51	0.0325	0.73125	LMP_vs_NMP
Genistein 4'-O-glucuronide	--	C21 H18 O11	446.086	5.573	469.075	--	--	HMDB0041737	--	Phenylpropanoids and polyketides	Isoflavonoids	Isoflavonoid O-glycosides	--	--	--	Full match	No results	No results	Phenylpropanoids and polyketides	Isoflavonoids	Isoflavonoid O-glycosides	Isoflavonoid O-glycosides	Com_5135_pos	1.75164	A71	0.0381	0.816429	LMP_vs_NMP
SM 31:1;2O	--	C36 H73 N2 O6 P	682.504	10.263	683.511	--	--	--	--	--	--	--	--	--	--	No results	Invalid mass	No results					Com_5145_pos	1.97879	A42	0.0463	0.675092	LMP_vs_NMP
PG O-16:2_18:2	--	C40 H73 O9 P	728.494	7.176	727.487	--	--	--	--	--	--	--	--	--	--	No results	Invalid mass	No results					Com_5300_neg	2.11874	A32	0.0449	0.675092	LMP_vs_NMP
SM 9:1;2O/28:5	--	C42 H75 N2 O6 P	734.529	9.961	735.536	--	--	--	--	--	--	--	--	--	--	No results	Invalid mass	No results					Com_5882_pos	2.39205	A18	0.00933	0.482014	LMP_vs_NMP
Sedanolide	--	C12 H18 O2	410.244	8.548	411.251	--	--	HMDB0302242	--	Organoheterocyclic compounds	Isobenzofurans	-	--	--	--	Invalid mass	No results	No match	Organoheterocyclic compounds	Isobenzofurans	Not available	Isobenzofurans	Com_6267_pos	2.05202	A34	0.0138	0.482014	LMP_vs_NMP
PC 19:1_19:1	--	C46 H88 N O8 P	813.631	11.584	814.638	--	--	--	--	--	--	--	--	--	--	No results	Invalid mass	No results					Com_6824_pos	1.49993	A118	0.03	0.73125	LMP_vs_NMP
1,7-bis(4-hydroxyphenyl)heptan-3-one	--	C19 H22 O3	336.109	5.882	337.116	--	--	--	--	--	--	--	--	--	--	Invalid mass	No results	No results					Com_6963_pos	2.34369	A21	0.0384	0.675092	LMP_vs_NMP
FPK	--	C20 H30 N4 O4	390.223	5.698	391.231	--	--	--	--	--	--	--	--	--	--	Invalid mass	No results	No results					Com_7053_pos	2.6011	A13	0.0129	0.482014	LMP_vs_NMP
16,16-Dimethyl prostaglandin A1	--	C22 H36 O4	346.25	8.344	347.258	--	--	--	--	--	--	--	--	--	--	Invalid mass	No results	No results	Lipids and lipid-like molecules	Fatty Acyls	Eicosanoids	Prostaglandins and related compounds	Com_7320_pos	1.86161	A57	0.0465	0.675092	LMP_vs_NMP
methyl 4-methyl-2-oxo-2H-pyran-6-carboxylate	--	C8 H8 O4	168.043	5.845	169.05	--	--	--	--	--	--	--	--	--	--	Full match	No results	Full match					Com_75_pos	1.704	A79	0.0473	0.675092	LMP_vs_NMP
11β-Prostaglandin F2α	--	C20 H34 O5	376.223	7.083	377.23	--	--	HMDB0010199	--	Lipids and lipid-like molecules	Fatty Acyls	Eicosanoids	--	--	--	Invalid mass	No results	No results	Lipids and lipid-like molecules	Fatty Acyls	Eicosanoids	Prostaglandins and related compounds	Com_7850_pos	1.69474	A81	0.0479	0.86266	LMP_vs_NMP
Lysopa 18:0	--	C21 H43 O7 P	438.274	8.899	439.281	--	--	--	--	--	--	--	--	--	--	No results	No results	Full match	Lipids and lipid-like molecules	Glycerophospholipids	Glycerophosphates	Monoalkylglycerophosphates	Com_7895_pos	2.04178	A38	0.0325	0.73125	LMP_vs_NMP
MGDG O-13:0_3:0	--	C25 H48 O9	1018.7	8.243	510.358	--	--	--	--	--	--	--	--	--	--	No results	Invalid mass	No results					Com_8581_pos	2.20182	A28	0.0223	0.605817	LMP_vs_NMP
Naringenin	Naringenin; 4',5,7-Trihydroxyflavanone; (2S)-Naringenin; (-)-(2S)-Naringenin	C15 H12 O5	272.069	5.574	273.076	cpd:C00509	map01100 Metabolic pathways	HMDB0002670	LMPK12140001	Phenylpropanoids and polyketides	Flavonoids	Flavans	Polyketides [PK]	Flavonoids [PK12]	Flavanones [PK1214]	Full match	Full match	No results	Phenylpropanoids and polyketides	Flavonoids	Flavans	Flavanones	Com_8962_pos	1.94477	A46	0.0151	0.675	LMP_vs_NMP
SM 15:3;2O/22:6	--	C42 H69 N2 O6 P	728.493	7.184	729.5	--	--	--	--	--	--	--	--	--	--	No results	Full match	No results					Com_9252_pos	2.39349	A17	0.0103	0.482014	LMP_vs_NMP
Indole-3-acetic acid	Indole-3-acetate; Indole-3-acetic acid; (Indol-3-yl)acetate; Indoleacetate; Indoleacetic acid; IAA	C10 H9 N O2	175.064	5.712	176.071	cpd:C00954	map00380 Tryptophan metabolism;map01100 Metabolic pathways	HMDB0302181	--	Organoheterocyclic compounds	Indoles and derivatives	Indolyl carboxylic acids and derivatives	--	--	--	Full match	Full match	Full match	Organoheterocyclic compounds	Indoles and derivatives	Indolyl carboxylic acids and derivatives	Indole-3-acetic acid derivatives	Com_933_pos	2.04712	A35	0.0138	0.675	LMP_vs_NMP
SM 9:1;2O/16:4	--	C30 H53 N2 O6 P	1136.74	8.621	569.378	--	--	--	--	--	--	--	--	--	--	No results	Invalid mass	No results					Com_9669_pos	2.5007	A15	0.00507	0.482014	LMP_vs_NMP
Ethyl 3-acetyl-4-oxopentanoate	--	C9 H14 O4	186.087	5.093	187.094	--	--	--	--	--	--	--	--	--	--	Invalid mass	No results	No results					Com_9671_pos	2.94334	A3	0.0167	0.54442	LMP_vs_NMP
SM 8:1;2O/32:7	--	C45 H77 N2 O6 P	772.555	7.46	795.544	--	--	--	--	--	--	--	--	--	--	No results	Full match	No results					Com_998_pos	2.29198	A22	0.0351	0.675092	LMP_vs_NMP
Ornithine	Ornithine; 2,5-Diaminovaleric acid; 2,5-Diaminopentanoic acid; 2,5-Diaminopentanoate	C5 H12 N2 O2	132.09	1.141	133.097	cpd:C01602	--	HMDB0000214	--	Organic acids and derivatives	Carboxylic acids and derivatives	Amino acids, peptides, and analogues	--	--	--	Full match	Full match	Full match	Organic acids and derivatives	Carboxylic acids and derivatives	Amino acids, peptides, and analogues	Alpha amino acids	Com_1028_pos	2.11959	A32	0.0192	0.825856	LMP_vs_SMP
Malic acid	Malate; Malic acid; 2-Hydroxybutanedioic acid	C4 H6 O5	134.021	1.494	133.013	cpd:C00711	--	HMDB0000156	--	Organic acids and derivatives	Hydroxy acids and derivatives	Beta hydroxy acids and derivatives	--	--	--	No results	Invalid mass	No results	Organic acids and derivatives	Hydroxy acids and derivatives	Beta hydroxy acids and derivatives	Beta hydroxy acids and derivatives	Com_1127_neg	1.89872	A48	0.0336	0.850667	LMP_vs_SMP
HRH	--	C18 H28 N10 O4	448.229	5.716	449.236	--	--	--	--	--	--	--	--	--	--	Full match	No results	No results					Com_11422_pos	2.71742	A7	0.00498	0.61752	LMP_vs_SMP
Tryptophanol	--	C11 H14 N2 O	190.111	5.092	191.118	--	--	HMDB0244977	--	Organoheterocyclic compounds	Indoles and derivatives	Indoles	--	--	--	No results	No results	Full match	Organoheterocyclic compounds	Indoles and derivatives	Indoles	3-alkylindoles	Com_12211_pos	2.26374	A23	0.0473	0.887571	LMP_vs_SMP
Dulcitol	Galactitol; Dulcitol; Dulcose	C6 H14 O6	182.078	1.31	181.071	cpd:C01697	map00052 Galactose metabolism;map01100 Metabolic pathways	HMDB0011632	--	Organic oxygen compounds	Organooxygen compounds	Carbohydrates and carbohydrate conjugates	--	--	--	Invalid mass	Invalid mass	No results	Organic oxygen compounds	Organooxygen compounds	Carbohydrates and carbohydrate conjugates	Sugar alcohols	Com_1306_neg	2.11258	A33	0.0385	0.978764	LMP_vs_SMP
LPI 18:1	--	C27 H51 O12 P	598.312	9.868	597.305	--	--	--	LMGP06050005	--	--	--	Glycerophospholipids [GP]	Glycerophosphoinositols [GP06]	Monoacylglycerophosphoinositols [GP0605]	No results	Full match	No results	Lipids and lipid-like molecules	Glycerophospholipids	Glycerophosphoinositols	Phosphatidylinositols	Com_1371_neg	2.45928	A13	0.0127	0.871444	LMP_vs_SMP
3-amino-1H-pyrazolo[4,3-c]pyridine-4,6-diol	--	C6 H6 N4 O2	166.047	1.322	165.04	--	--	--	--	--	--	--	--	--	--	Invalid mass	No results	No match					Com_1473_neg	2.29106	A21	0.0247	0.871444	LMP_vs_SMP
Epoxomicin	--	C28 H50 N4 O7	554.367	6.621	577.356	--	--	HMDB0251879	--	Organic acids and derivatives	Carboxylic acids and derivatives	Amino acids, peptides, and analogues	--	--	--	No results	No results	Full match	Organic acids and derivatives	Carboxylic acids and derivatives	Amino acids, peptides, and analogues	Oligopeptides	Com_1891_pos	3.02217	A2	0.0013	0.31	LMP_vs_SMP
Monoolein	--	C21 H40 O4	356.293	9.816	379.282	--	--	HMDB0254854	--	Lipids and lipid-like molecules	Glycerolipids	Monoradylglycerols	--	--	--	Full match	No results	Full match	Lipids and lipid-like molecules	Glycerolipids	Monoradylglycerols	1-monoacylglycerols	Com_19_pos	2.50173	A12	0.0128	0.871444	LMP_vs_SMP
1-{[5-(4-chlorophenyl)-4H-1,2,4-triazol-3-yl]thio}acetone	--	C11 H10 Cl N3 O S	534.05	5.248	266.018	--	--	--	--	--	--	--	--	--	--	Invalid mass	No results	No results					Com_197_neg	2.55234	A10	0.0119	0.871444	LMP_vs_SMP
PE 18:1_18:2	--	C41 H76 N O8 P	741.532	11.597	740.525	--	--	--	LMGP02010663	--	--	--	Glycerophospholipids [GP]	Glycerophosphoethanolamines [GP02]	Diacylglycerophosphoethanolamines [GP0201]	No results	Full match	No results					Com_2023_neg	1.85141	A51	0.04	0.850667	LMP_vs_SMP
LPC 16:2-SN1	--	C24 H46 N O7 P	491.302	8.003	492.309	--	--	--	--	--	--	--	--	--	--	No results	Full match	Full match					Com_2026_pos	2.70673	A8	0.00245	0.260517	LMP_vs_SMP
MAG (18:3)	--	C21 H36 O4	352.262	8.742	353.269	--	--	--	--	--	--	--	--	--	--	No results	No results	Full match	Lipids and lipid-like molecules	Glycerolipids	Monoradylglycerols	Monoacylglycerols	Com_2083_pos	2.31682	A19	0.0202	0.871444	LMP_vs_SMP
SM 9:1;2O/30:8	--	C44 H73 N2 O6 P	1513.02	9.946	757.519	--	--	--	--	--	--	--	--	--	--	No results	Invalid mass	No results					Com_2199_pos	2.36568	A16	0.0179	0.871444	LMP_vs_SMP
5-Sulfosalicylic acid	--	C7 H6 O6 S	217.988	5.154	216.981	--	--	HMDB0011725	--	Benzenoids	Benzene and substituted derivatives	Benzenesulfonic acids and derivatives	--	--	--	Full match	No results	No results	Benzenoids	Benzene and substituted derivatives	Benzenesulfonic acids and derivatives	3-sulfobenzoic acids	Com_2386_neg	2.54062	A11	0.0233	0.825856	LMP_vs_SMP
D-Gluconic acid	D-Gluconic acid; D-Gluconate; D-gluco-Hexonic acid	C6 H12 O7	196.058	1.321	195.051	cpd:C00257	map00030 Pentose phosphate pathway;map01100 Metabolic pathways;map01200 Carbon metabolism	HMDB0303730	--	Organic acids and derivatives	Hydroxy acids and derivatives	Medium-chain hydroxy acids and derivatives	--	--	--	No results	No results	Full match	Organic oxygen compounds	Organooxygen compounds	Carbohydrates and carbohydrate conjugates	Gluconolactones	Com_2423_neg	2.13803	A29	0.0345	0.978764	LMP_vs_SMP
Methyl EudesMate	--	C11 H14 O5	226.084	6.383	225.077	--	--	--	--	--	--	--	--	--	--	No results	No results	Full match	Benzenoids	Benzene and substituted derivatives	Benzoic acids and derivatives	Gallic acid and derivatives	Com_2529_neg	1.50415	A121	0.0158	0.825856	LMP_vs_SMP
N3,N4-Dimethyl-L-arginine	--	C8 H18 N4 O2	202.143	1.361	203.15	--	--	--	--	--	--	--	--	--	--	Full match	No results	Full match	Organic acids and derivatives	Carboxylic acids and derivatives	Amino acids, peptides, and analogues	Arginine and derivatives	Com_2647_pos	3.15554	A1	0.000674	0.31	LMP_vs_SMP
PC O-38:9	--	C46 H76 N O7 P	1571.06	10.101	786.535	--	--	--	--	--	--	--	--	--	--	No results	Invalid mass	No results					Com_2967_pos	2.2951	A20	0.0192	0.825856	LMP_vs_SMP
Cyclamic acid	--	C6 H13 N O3 S	179.061	5.28	178.054	--	--	HMDB0031340	--	Organic acids and derivatives	Sulfamic acid derivatives	Cyclamates	--	--	--	Full match	No results	Full match	Organic acids and derivatives	Sulfamic acid derivatives	Cyclamates	Cyclamates	Com_311_neg	1.75041	A68	0.04	0.850667	LMP_vs_SMP
NKK	--	C16 H32 N6 O5	388.244	6.153	389.251	--	--	--	--	--	--	--	--	--	--	Full match	No results	No results					Com_324_pos	2.3575	A17	0.0178	0.871444	LMP_vs_SMP
(5S)-5-hydroxy-1,7-diphenylheptan-3-one	--	C19 H22 O2	320.114	6.341	321.121	--	--	--	--	--	--	--	--	--	--	Invalid mass	No results	No results					Com_3400_pos	2.86136	A6	0.0029	0.4495	LMP_vs_SMP
LPC 22:5	--	C30 H52 N O7 P	591.332	9.183	592.339	--	--	--	LMGP01050143	--	--	--	Glycerophospholipids [GP]	Glycerophosphocholines [GP01]	Monoacylglycerophosphocholines [GP0105]	No results	Invalid mass	No results	Lipids and lipid-like molecules	Glycerophospholipids	Glycerophosphocholines	Phosphocholines	Com_3441_pos	2.27658	A22	0.0231	0.871444	LMP_vs_SMP
1-(2'-fluoro[1,1'-biphenyl]-4-yl)propan-1-one	--	C15 H13 F O	228.098	5.538	229.105	--	--	--	--	--	--	--	--	--	--	Invalid mass	No results	No results					Com_3632_pos	3.01654	A3	0.0014	0.2233	LMP_vs_SMP
YLK	--	C21 H34 N4 O5	404.239	5.843	405.246	--	--	--	--	--	--	--	--	--	--	Invalid mass	No results	No results					Com_4475_pos	2.3955	A14	0.016	0.871444	LMP_vs_SMP
Mevalonic acid	(R)-Mevalonate; Mevalonic acid; 3,5-Dihydroxy-3-methylvaleric acid	C6 H12 O4	148.073	5.011	147.066	cpd:C00418	map00900 Terpenoid backbone biosynthesis;map01100 Metabolic pathways;map04216 Ferroptosis	HMDB0000227	LMFA01050352	Lipids and lipid-like molecules	Fatty Acyls	Fatty acids and conjugates	Fatty Acyls [FA]	Fatty Acids and Conjugates [FA01]	Hydroxy fatty acids [FA0105]	Invalid mass	No results	No results	Lipids and lipid-like molecules	Fatty Acyls	Fatty acids and conjugates	Hydroxy fatty acids	Com_4555_neg	2.12727	A30	0.0372	0.978764	LMP_vs_SMP
Sebacic acid	Sebacic acid; Decanedioic acid	C10 H18 O4	202.12	5.831	405.246	cpd:C08277	--	HMDB0000792	LMFA01170006	Lipids and lipid-like molecules	Fatty Acyls	Fatty acids and conjugates	Fatty Acyls [FA]	Fatty Acids and Conjugates [FA01]	Dicarboxylic acids [FA0117]	No results	No results	Full match	Lipids and lipid-like molecules	Fatty Acyls	Fatty acids and conjugates	Medium-chain fatty acids	Com_4655_pos	2.35215	A18	0.0181	0.871444	LMP_vs_SMP
PC 16:1_16:2	--	C40 H74 N O8 P	727.517	10.882	728.524	--	--	--	--	--	--	--	--	--	--	No results	Full match	No results					Com_5287_pos	2.1048	A34	0.0382	0.978764	LMP_vs_SMP
PG O-16:2_18:2	--	C40 H73 O9 P	728.494	7.176	727.487	--	--	--	--	--	--	--	--	--	--	No results	Invalid mass	No results					Com_5300_neg	2.6743	A9	0.0041	0.326975	LMP_vs_SMP
SM 9:1;2O/28:5	--	C42 H75 N2 O6 P	734.529	9.961	735.536	--	--	--	--	--	--	--	--	--	--	No results	Invalid mass	No results					Com_5882_pos	2.26103	A24	0.0241	0.871444	LMP_vs_SMP
Dl-3,4-Dihydroxymandelic Acid	--	C8 H8 O5	184.037	5.518	183.029	--	--	--	--	--	--	--	--	--	--	No results	No results	Full match					Com_62_neg	2.03938	A38	0.0446	0.978764	LMP_vs_SMP
PC O-38:7	--	C46 H80 N O7 P	789.553	10.793	790.559	--	--	--	--	--	--	--	--	--	--	No results	Invalid mass	No results					Com_6404_pos	2.103	A35	0.0336	0.850667	LMP_vs_SMP
Testosterone undecanoate	--	C30 H48 O3	456.359	11.441	457.366	--	--	HMDB0258862	--	Lipids and lipid-like molecules	Steroids and steroid derivatives	Steroid esters	--	--	--	Full match	No results	No results	Lipids and lipid-like molecules	Steroids and steroid derivatives	Steroid esters	Steroid esters	Com_6539_pos	1.70236	A77	0.0473	0.887571	LMP_vs_SMP
FPK	--	C20 H30 N4 O4	390.223	5.698	391.231	--	--	--	--	--	--	--	--	--	--	Invalid mass	No results	No results					Com_7053_pos	2.25122	A25	0.0247	0.871444	LMP_vs_SMP
MGDG O-13:0_3:0	--	C25 H48 O9	1018.7	8.243	510.358	--	--	--	--	--	--	--	--	--	--	No results	Invalid mass	No results					Com_8581_pos	2.95571	A5	0.00104	0.2233	LMP_vs_SMP
SM 15:3;2O/22:6	--	C42 H69 N2 O6 P	728.493	7.184	729.5	--	--	--	--	--	--	--	--	--	--	No results	Full match	No results					Com_9252_pos	2.99468	A4	0.0015	0.31	LMP_vs_SMP
3-hydroxy-3-methylpentanedioic acid	3-Hydroxy-3-methylglutarate; 3-Hydorxy-3-methylglutaric acid; beta-Hydroxy-beta-methylglutaric acid; Dicrotalic acid; 3-Hydroxy-3-methylpentanedioic acid; Meglutol	C6 H10 O5	184.038	5.309	167.034	cpd:C03761	--	HMDB0000355	--	Lipids and lipid-like molecules	Fatty Acyls	Fatty acids and conjugates	--	--	--	Invalid mass	No results	No match					Com_948_pos	2.24893	A26	0.0253	0.871444	LMP_vs_SMP
Acetophenone	Acetophenone; 1-Phenylethanone; Phenyl methyl ketone; Acetylbenzene; Methyl phenyl ketone	C8 H8 O	120.058	4.945	121.065	cpd:C07113	--	HMDB0033910	--	Organic oxygen compounds	Organooxygen compounds	Carbonyl compounds	--	--	--	Full match	Full match	No results	Organic oxygen compounds	Organooxygen compounds	Carbonyl compounds	Alkyl-phenylketones	Com_1018_pos	2.60392	A5	0.00359	0.55872	SMC_vs_NMC
SPB 16:1;2O	--	C16 H33 N O2	271.251	6.849	254.248	--	--	--	--	--	--	--	--	--	--	No results	Full match	No results					Com_10301_pos	2.78065	A2	0.00249	0.29631	SMC_vs_NMC
SM 8:1;2O/34:7	--	C47 H81 N2 O6 P	800.583	10.695	801.591	--	--	--	--	--	--	--	--	--	--	No results	Full match	No results					Com_10929_pos	1.42098	A155	0.0474	0.880047	SMC_vs_NMC
KPH	--	C17 H28 N6 O4	362.207	7.406	363.214	--	--	--	--	--	--	--	--	--	--	Invalid mass	No results	No results					Com_10946_pos	2.29274	A12	0.0114	0.75951	SMC_vs_NMC
1-Methyladenosine	1-Methyladenosine	C11 H15 N5 O4	281.112	4.904	282.12	cpd:C02494	--	HMDB0003331	--	Nucleosides, nucleotides, and analogues	Purine nucleosides	-	--	--	--	Full match	Full match	Full match	Nucleosides, nucleotides, and analogues	Purine nucleosides	Not available	Purine nucleosides	Com_11184_pos	2.13557	A26	0.0257	0.880047	SMC_vs_NMC
PG O-24:4_16:0	--	C46 H85 O9 P	812.578	9.868	811.57	--	--	--	--	--	--	--	--	--	--	No results	Invalid mass	No results					Com_1238_neg	2.89945	A1	0.000863	0.502266	SMC_vs_NMC
4-phenoxyphenyl 4-hydroxypiperidine-1-carboxylate	--	C18 H19 N O4	313.135	6.274	314.142	--	--	--	--	--	--	--	--	--	--	Invalid mass	No results	No results					Com_13287_pos	1.87526	A55	0.0479	0.75951	SMC_vs_NMC
Aspartic acid	Aspartate; Aspartic acid	C4 H7 N O4	133.037	1.339	132.029	cpd:C16433	--	HMDB0006483	--	Organic acids and derivatives	Carboxylic acids and derivatives	Amino acids, peptides, and analogues	--	--	--	No results	Invalid mass	No results	Organic acids and derivatives	Carboxylic acids and derivatives	Amino acids, peptides, and analogues	Aspartic acid and derivatives	Com_1335_neg	2.01314	A35	0.0474	0.880047	SMC_vs_NMC
2-{[(4,5-dimethoxy-2-nitrophenethyl)imino]methyl}phenol	--	C17 H18 N2 O5	330.123	6.863	331.131	--	--	--	--	--	--	--	--	--	--	Invalid mass	No results	No results					Com_13960_pos	2.17232	A24	0.00483	0.431078	SMC_vs_NMC
PC O-16:0_18:2	--	C42 H82 N O7 P	789.59	11.254	788.583	--	--	--	--	--	--	--	--	--	--	No results	Invalid mass	No results					Com_1456_neg	1.99381	A38	0.0409	0.75951	SMC_vs_NMC
PC O-16:1_18:2	--	C42 H80 N O7 P	787.574	10.826	786.567	--	--	--	--	--	--	--	--	--	--	No results	Invalid mass	No results					Com_1576_neg	2.52647	A6	0.00576	0.55872	SMC_vs_NMC
Hydroxyproline	Hydroxyproline; L-Hydroxyproline; trans-4-Hydroxy-L-proline	C5 H9 N O3	131.058	1.266	132.066	cpd:C01157	map00330 Arginine and proline metabolism;map01100 Metabolic pathways	HMDB0240251	--	Organic acids and derivatives	Carboxylic acids and derivatives	Amino acids, peptides, and analogues	--	--	--	No results	Full match	Full match	Organic acids and derivatives	Carboxylic acids and derivatives	Amino acids, peptides, and analogues	Proline and derivatives	Com_1602_pos	2.25413	A17	0.0158	0.75951	SMC_vs_NMC
4-Methylcatechol	4-Methylcatechol; 3,4-Dihydroxytoluene; 1,2-Dihydroxy-4-methylbenzene; 4-Methyl-1,2-benzenediol	C7 H8 O2	124.052	5.308	123.044	cpd:C06730	map01100 Metabolic pathways	HMDB0000873	--	Benzenoids	Phenols	Benzenediols	--	--	--	Invalid mass	Invalid mass	No results	Benzenoids	Phenols	Benzenediols	Catechols	Com_1670_neg	2.18834	A22	0.0129	0.6579	SMC_vs_NMC
Docosanoic acid	Docosanoic acid; Docosanoate; Behenic acid	C22 H44 O2	386.34	9.667	385.332	cpd:C08281	map01040 Biosynthesis of unsaturated fatty acids	HMDB0304269	LMFA01010022	Lipids and lipid-like molecules	Fatty Acyls	Fatty acids and conjugates	Fatty Acyls [FA]	Fatty Acids and Conjugates [FA01]	Straight chain fatty acids [FA0101]	Invalid mass	No results	No results	Lipids and lipid-like molecules	Fatty Acyls	Fatty acids and conjugates	Very long-chain fatty acids	Com_1672_neg	2.29144	A14	0.023	0.75951	SMC_vs_NMC
D-Sphingosine	--	C18 H37 N O2	281.272	7.375	282.279	--	--	HMDB0000252	--	Organic nitrogen compounds	Organonitrogen compounds	Amines	--	--	--	Invalid mass	No results	No results	Organic nitrogen compounds	Organonitrogen compounds	Amines	1,2-aminoalcohols	Com_1713_pos	2.70654	A3	0.00219	0.55872	SMC_vs_NMC
DL-α-Aminocaprylic acid	--	C8 H17 N O2	159.126	5.613	160.134	--	--	HMDB0000991	--	Organic acids and derivatives	Carboxylic acids and derivatives	Amino acids, peptides, and analogues	--	--	--	Full match	No results	Full match	Organic acids and derivatives	Carboxylic acids and derivatives	Amino acids, peptides, and analogues	Alpha amino acids	Com_1825_pos	2.17664	A23	0.0213	0.75951	SMC_vs_NMC
MAG (18:3)	--	C21 H36 O4	352.262	8.742	353.269	--	--	--	--	--	--	--	--	--	--	No results	No results	Full match	Lipids and lipid-like molecules	Glycerolipids	Monoradylglycerols	Monoacylglycerols	Com_2083_pos	1.90467	A51	0.0447	0.75951	SMC_vs_NMC
6-Keto-prostaglandin f1alpha	6-Keto-prostaglandin F1alpha; 6-Keto-prostaglandin F1a; 6-Keto-PGF1alpha; 6-Keto-PGF1a	C20 H34 O6	370.235	6.19	369.228	cpd:C05961	map00590 Arachidonic acid metabolism;map01100 Metabolic pathways	HMDB0002886	LMFA03010001	Lipids and lipid-like molecules	Fatty Acyls	Eicosanoids	Fatty Acyls [FA]	Eicosanoids [FA03]	Prostaglandins [FA0301]	No results	No results	Full match	Lipids and lipid-like molecules	Fatty Acyls	Eicosanoids	Prostaglandins and related compounds	Com_2133_neg	2.12359	A27	0.0474	0.880047	SMC_vs_NMC
Sphingosine (d18:1)	--	C18 H37 N O2	321.265	7.375	322.272	--	--	--	--	--	--	--	--	--	--	Invalid mass	No results	No results					Com_2164_pos	2.48738	A7	0.00572	0.55872	SMC_vs_NMC
PE O-18:2_18:2	--	C41 H76 N O7 P	725.537	11.022	724.53	--	--	--	--	--	--	--	--	--	--	No results	Full match	No results					Com_2345_neg	2.15288	A25	0.0246	0.75951	SMC_vs_NMC
LPI 16:1	--	C25 H47 O12 P	570.28	8.578	569.273	--	--	--	LMGP06050009	--	--	--	Glycerophospholipids [GP]	Glycerophosphoinositols [GP06]	Monoacylglycerophosphoinositols [GP0605]	No results	Full match	No results	Lipids and lipid-like molecules	Glycerophospholipids	Glycerophosphoinositols	Phosphatidylinositols	Com_2562_neg	1.92755	A49	0.0352	0.880047	SMC_vs_NMC
5'-S-Methyl-5'-thioadenosine	--	C11 H15 N5 O3 S	297.093	1.37	296.086	--	--	HMDB0001173	--	Nucleosides, nucleotides, and analogues	5'-deoxyribonucleosides	5'-deoxy-5'-thionucleosides	--	--	--	Invalid mass	No results	No results	Nucleosides, nucleotides, and analogues	5'-deoxyribonucleosides	5'-deoxy-5'-thionucleosides	5'-deoxy-5'-thionucleosides	Com_2814_neg	1.9549	A45	0.0301	0.880047	SMC_vs_NMC
Taurine	Taurine; 2-Aminoethanesulfonic acid; Aminoethylsulfonic acid	C2 H7 N O3 S	125.014	1.315	124.006	cpd:C00245	map00120 Primary bile acid biosynthesis;map00430 Taurine and hypotaurine metabolism;map00920 Sulfur metabolism;map01100 Metabolic pathways;map02010 ABC transporters;map04080 Neuroactive ligand-receptor interaction	HMDB0000251	--	Organic acids and derivatives	Organic sulfonic acids and derivatives	Organosulfonic acids and derivatives	--	--	--	Invalid mass	No results	No results	Organic acids and derivatives	Organic sulfonic acids and derivatives	Organosulfonic acids and derivatives	Organosulfonic acids	Com_295_neg	2.32993	A10	0.00154	0.27489	SMC_vs_NMC
L-Glutamate	L-Glutamate; L-Glutamic acid; L-Glutaminic acid; Glutamate	C5 H9 N O4	147.053	1.649	148.061	cpd:C00025	map00220 Arginine biosynthesis;map00250 Alanine, aspartate and glutamate metabolism;map00330 Arginine and proline metabolism;map00340 Histidine metabolism;map00430 Taurine and hypotaurine metabolism;map00471 D-Glutamine and D-glutamate metabolism;map00480 Glutathione metabolism;map00524 Neomycin, kanamycin and gentamicin biosynthesis;map00630 Glyoxylate and dicarboxylate metabolism;map00650 Butan…	HMDB0060475	--	Organic acids and derivatives	Carboxylic acids and derivatives	Amino acids, peptides, and analogues	--	--	--	No results	No results	Full match	Organic acids and derivatives	Carboxylic acids and derivatives	Amino acids, peptides, and analogues	Glutamic acid and derivatives	Com_3189_pos	1.66762	A84	0.0474	0.880047	SMC_vs_NMC
2,3-Dinor-TXB2	--	C18 H30 O6	342.204	6.299	341.197	--	--	HMDB0002904	LMFA03030003	Lipids and lipid-like molecules	Fatty Acyls	Eicosanoids	Fatty Acyls [FA]	Eicosanoids [FA03]	Thromboxanes [FA0303]	No results	No results	Full match	Organic acids and derivatives	Hydroxy acids and derivatives	Medium-chain hydroxy acids and derivatives	Medium-chain hydroxy acids and derivatives	Com_3342_neg	2.23952	A19	0.000534	0.190638	SMC_vs_NMC
Corchorifatty acid F	--	C18 H32 O5	328.225	7.41	327.218	--	--	HMDB0035919	--	Lipids and lipid-like molecules	Fatty Acyls	Lineolic acids and derivatives	--	--	--	Full match	No results	No results	Lipids and lipid-like molecules	Fatty Acyls	Lineolic acids and derivatives	Lineolic acids and derivatives	Com_3638_neg	2.40799	A9	0.0129	0.6579	SMC_vs_NMC
L-Glutamic acid	L-Glutamate; L-Glutamic acid; L-Glutaminic acid; Glutamate	C5 H9 N O4	147.053	1.291	148.061	cpd:C00025	map00220 Arginine biosynthesis;map00250 Alanine, aspartate and glutamate metabolism;map00330 Arginine and proline metabolism;map00340 Histidine metabolism;map00430 Taurine and hypotaurine metabolism;map00471 D-Glutamine and D-glutamate metabolism;map00480 Glutathione metabolism;map00524 Neomycin, kanamycin and gentamicin biosynthesis;map00630 Glyoxylate and dicarboxylate metabolism;map00650 Butan…	HMDB0000148	--	Organic acids and derivatives	Carboxylic acids and derivatives	Amino acids, peptides, and analogues	--	--	--	Full match	Full match	Full match	Organic acids and derivatives	Carboxylic acids and derivatives	Amino acids, peptides, and analogues	Glutamic acid and derivatives	Com_414_pos	1.883	A53	0.041	0.880047	SMC_vs_NMC
12-Hydroxydodecanoic acid	12-Hydroxydodecanoic acid; omega-Hydroxydodecanoic acid	C12 H24 O3	216.172	7.014	215.165	cpd:C08317	--	HMDB0002059	--	Organic acids and derivatives	Hydroxy acids and derivatives	Medium-chain hydroxy acids and derivatives	--	--	--	Full match	No results	No results	Organic acids and derivatives	Hydroxy acids and derivatives	Medium-chain hydroxy acids and derivatives	Medium-chain hydroxy acids and derivatives	Com_4525_neg	2.196	A20	0.0304	0.75951	SMC_vs_NMC
(±)18-HEPE	--	C20 H30 O3	318.219	7.605	317.212	--	--	--	--	--	--	--	--	--	--	Full match	No results	No results					Com_4808_neg	1.86489	A57	0.0495	0.75951	SMC_vs_NMC
Acetylcarnitine	--	C9 H17 N O4	203.115	5.618	202.108	--	--	HMDB0240773	LMFA07070060	Lipids and lipid-like molecules	Fatty Acyls	Fatty acid esters	Fatty Acyls [FA]	Fatty esters [FA07]	Fatty acyl carnitines [FA0707]	No results	No results	Full match	Lipids and lipid-like molecules	Fatty Acyls	Fatty acid esters	Acyl carnitines	Com_4836_neg	1.71474	A73	0.0352	0.880047	SMC_vs_NMC
AKB48 N-(4-fluorobenzyl) analog	--	C25 H26 F N3 O	403.209	5.236	404.216	--	--	--	--	--	--	--	--	--	--	Invalid mass	No results	No results	Organoheterocyclic compounds	Benzopyrazoles	Indazoles	Indazole-3-carboxamides	Com_4933_pos	2.26215	A15	0.0146	0.75951	SMC_vs_NMC
11(Z)-Eicosenoic acid	--	C20 H38 O2	356.293	9.542	355.285	--	--	HMDB0033022	--	Lipids and lipid-like molecules	Fatty Acyls	Fatty acids and conjugates	--	--	--	Invalid mass	No results	No match	Lipids and lipid-like molecules	Fatty Acyls	Fatty acids and conjugates	Long-chain fatty acids	Com_4939_neg	2.24417	A18	0.0207	0.75951	SMC_vs_NMC
13,14-Dihydro prostaglandin E1	--	C20 H36 O5	356.256	7.82	355.249	--	--	--	--	--	--	--	--	--	--	Full match	No results	No results	Lipids and lipid-like molecules	Fatty Acyls	Eicosanoids	Prostaglandins and related compounds	Com_5053_neg	2.18889	A21	0.0354	0.75951	SMC_vs_NMC
Phenylacetylglycine	Phenylacetylglycine	C10 H11 N O3	193.073	5.522	192.066	cpd:C05598	map00360 Phenylalanine metabolism	HMDB0000821	--	Organic acids and derivatives	Carboxylic acids and derivatives	Amino acids, peptides, and analogues	--	--	--	No results	No results	Full match	Organic acids and derivatives	Carboxylic acids and derivatives	Amino acids, peptides, and analogues	N-acyl-alpha amino acids	Com_5070_neg	2.04591	A31	0.0274	0.75951	SMC_vs_NMC
PC 16:0_18:2	--	C42 H80 N O8 P	803.569	10.932	802.562	--	--	--	LMGP01010932	--	--	--	Glycerophospholipids [GP]	Glycerophosphocholines [GP01]	Diacylglycerophosphocholines [GP0101]	No results	Invalid mass	No results					Com_51_neg	2.29198	A13	0.0127	0.75951	SMC_vs_NMC
2,3-Dinor-11β-prostaglandin F2α	--	C18 H30 O5	348.192	6.895	349.199	--	--	--	--	--	--	--	--	--	--	Invalid mass	No results	No results	Lipids and lipid-like molecules	Fatty Acyls	Eicosanoids	Prostaglandins and related compounds	Com_5169_pos	2.01215	A36	0.0352	0.75951	SMC_vs_NMC
Prostaglandin K2	--	C20 H30 O5	332.197	7.535	333.204	--	--	--	LMFA03010023	--	--	--	Fatty Acyls [FA]	Eicosanoids [FA03]	Prostaglandins [FA0301]	Invalid mass	No results	No results	Lipids and lipid-like molecules	Fatty Acyls	Eicosanoids	Prostaglandins and related compounds	Com_522_pos	1.98049	A40	0.0351	0.75951	SMC_vs_NMC
Calcitriol	Calcitriol; 1alpha,25-Dihydroxyvitamin D3; (1S,3R,5Z,7E)-9,10-Seco-5,7,10(19)-cholestatriene-1,3,25-triol	C27 H44 O3	416.329	9.434	415.322	cpd:C01673	map00100 Steroid biosynthesis;map01100 Metabolic pathways;map04961 Endocrine and other factor-regulated calcium reabsorption;map04978 Mineral absorption;map05152 Tuberculosis	HMDB0001903	--	Lipids and lipid-like molecules	Steroids and steroid derivatives	Vitamin D and derivatives	--	--	--	Full match	No results	No results	Lipids and lipid-like molecules	Steroids and steroid derivatives	Vitamin D and derivatives	Vitamin D and derivatives	Com_5272_neg	2.6158	A4	0.00395	0.55872	SMC_vs_NMC
13,14-dihydro Prostaglandin F1α	--	C20 H38 O5	358.272	8.273	357.265	--	--	--	--	--	--	--	--	--	--	Full match	No results	No results	Lipids and lipid-like molecules	Fatty Acyls	Eicosanoids	Prostaglandins and related compounds	Com_5769_neg	2.30853	A11	0.0185	0.75951	SMC_vs_NMC
PC O-17:1	--	C25 H50 N O7 P	507.333	8.731	508.34	--	--	--	--	--	--	--	--	--	--	No results	Full match	No results					Com_6028_pos	1.98525	A39	0.0474	0.880047	SMC_vs_NMC
19(R)-Hydroxy prostaglandin F2α	--	C20 H34 O6	352.225	5.782	351.218	--	--	--	--	--	--	--	--	--	--	Invalid mass	No results	No match	Lipids and lipid-like molecules	Fatty Acyls	Eicosanoids	Prostaglandins and related compounds	Com_6125_neg	1.40173	A160	0.0352	0.880047	SMC_vs_NMC
Sedanolide	--	C12 H18 O2	410.244	8.548	411.251	--	--	HMDB0302242	--	Organoheterocyclic compounds	Isobenzofurans	-	--	--	--	Invalid mass	No results	No match	Organoheterocyclic compounds	Isobenzofurans	Not available	Isobenzofurans	Com_6267_pos	2.02047	A33	0.0349	0.75951	SMC_vs_NMC
PC 17:2_17:2	--	C42 H76 N O8 P	1507.08	11.49	754.545	--	--	--	--	--	--	--	--	--	--	No results	Invalid mass	No results					Com_6760_pos	2.1117	A29	0.0242	0.75951	SMC_vs_NMC
Hex2Cer 13:0;2O	--	C25 H47 N O13	629.335	7.24	628.327	--	--	--	--	--	--	--	--	--	--	No results	Invalid mass	No results					Com_6917_neg	1.95348	A46	0.0184	0.8211	SMC_vs_NMC
2-Anisic acid	--	C8 H8 O3	174.027	5.51	175.035	--	--	HMDB0032604	--	Benzenoids	Benzene and substituted derivatives	Benzoic acids and derivatives	--	--	--	Invalid mass	No results	No results	Benzenoids	Benzene and substituted derivatives	Benzoic acids and derivatives	O-methoxybenzoic acids and derivatives	Com_706_pos	2.11875	A28	0.0107	0.6579	SMC_vs_NMC
Oleanolic acid	Oleanolic acid; 3beta-Hydroxyolean-12-en-28-oic acid; Astrantiagenin C; Caryophyllin; Oleanolate	C30 H48 O3	456.357	11.166	457.365	cpd:C17148	--	HMDB0002364	LMPR0106150004	Lipids and lipid-like molecules	Prenol lipids	Triterpenoids	Prenol Lipids [PR]	Isoprenoids [PR01]	C30 isoprenoids (triterpenes) [PR0106]	Invalid mass	No results	No results	Lipids and lipid-like molecules	Prenol lipids	Triterpenoids	Triterpenoids	Com_7061_pos	1.9153	A50	0.0423	0.75951	SMC_vs_NMC
4-morpholino-6-phenylthieno[2,3-d]pyrimidine	--	C16 H15 N3 O S	319.076	1.359	320.083	--	--	--	--	--	--	--	--	--	--	Invalid mass	No results	No results					Com_8233_pos	2.01647	A34	0.028	0.75951	SMC_vs_NMC
CAR 20:0	--	C27 H54 N O4	455.398	8.995	456.405	--	--	--	--	--	--	--	--	--	--	No results	Invalid mass	No results					Com_8683_pos	1.95779	A44	0.0354	0.75951	SMC_vs_NMC
TNK	--	C14 H27 N5 O6	321.206	5.371	344.195	--	--	--	--	--	--	--	--	--	--	Invalid mass	No results	No results					Com_8827_pos	2.25445	A16	0.0164	0.75951	SMC_vs_NMC
Androstenedione	Androstenedione; Androst-4-ene-3,17-dione; 4-Androstene-3,17-dione	C19 H26 O2	286.193	6.449	287.201	cpd:C00280	map00140 Steroid hormone biosynthesis;map01100 Metabolic pathways;map01522 Endocrine resistance;map04913 Ovarian steroidogenesis;map04917 Prolactin signaling pathway;map05200 Pathways in cancer;map05215 Prostate cancer	HMDB0000053	LMST02020007	Lipids and lipid-like molecules	Steroids and steroid derivatives	Androstane steroids	Sterol Lipids [ST]	Steroids [ST02]	C19 steroids (androgens) and derivatives [ST0202]	Full match	Full match	Full match	Lipids and lipid-like molecules	Steroids and steroid derivatives	Androstane steroids	Androgens and derivatives	Com_9423_pos	1.94064	A48	0.0417	0.75951	SMC_vs_NMC
LPC 18:2-SN1	--	C26 H50 N O7 P	519.333	8.822	520.341	--	--	--	--	--	--	--	--	--	--	No results	Full match	Full match					Com_10_pos	1.77739	A70	0.0404	0.377236	LMC_vs_NMC
SPB 16:1;2O	--	C16 H33 N O2	271.251	6.849	254.248	--	--	--	--	--	--	--	--	--	--	No results	Full match	No results					Com_10301_pos	2.69034	A3	0.00684	0.241354	LMC_vs_NMC
Androsterone	Androsterone; 3alpha-Hydroxy-5alpha-androstan-17-one	C19 H30 O2	290.224	10.174	291.232	cpd:C00523	map00140 Steroid hormone biosynthesis	HMDB0000031	LMST02020001	Lipids and lipid-like molecules	Steroids and steroid derivatives	Androstane steroids	Sterol Lipids [ST]	Steroids [ST02]	C19 steroids (androgens) and derivatives [ST0202]	No results	No results	Full match	Lipids and lipid-like molecules	Steroids and steroid derivatives	Androstane steroids	Androgens and derivatives	Com_10534_pos	2.07828	A38	0.0144	0.287579	LMC_vs_NMC
SM 8:1;2O/34:7	--	C47 H81 N2 O6 P	800.583	10.695	801.591	--	--	--	--	--	--	--	--	--	--	No results	Full match	No results					Com_10929_pos	1.28352	A191	0.0194	0.580842	LMC_vs_NMC
KPH	--	C17 H28 N6 O4	362.207	7.406	363.214	--	--	--	--	--	--	--	--	--	--	Invalid mass	No results	No results					Com_10946_pos	2.50512	A6	0.00873	0.271083	LMC_vs_NMC
3-(methylsulfonyl)-2H-chromen-2-one	--	C10 H8 O4 S	224.012	5.726	247.002	--	--	--	--	--	--	--	--	--	--	Invalid mass	No results	No results					Com_1232_pos	2.20933	A27	0.00608	0.580842	LMC_vs_NMC
4-phenoxyphenyl 4-hydroxypiperidine-1-carboxylate	--	C18 H19 N O4	313.135	6.274	314.142	--	--	--	--	--	--	--	--	--	--	Invalid mass	No results	No results					Com_13287_pos	1.97654	A49	0.0198	0.305663	LMC_vs_NMC
5-[(10Z)-14-(3,5-dihydroxyphenyl)tetradec-10-en-1-yl]benzene-1,3-diol	--	C26 H36 O4	412.259	8.985	413.266	--	--	--	--	--	--	--	--	--	--	Invalid mass	No results	No results					Com_1383_pos	1.66293	A91	0.0464	0.3952	LMC_vs_NMC
2-{[(4,5-dimethoxy-2-nitrophenethyl)imino]methyl}phenol	--	C17 H18 N2 O5	330.123	6.863	331.131	--	--	--	--	--	--	--	--	--	--	Invalid mass	No results	No results					Com_13960_pos	1.52473	A122	0.0364	0.625967	LMC_vs_NMC
Docosanoic acid	Docosanoic acid; Docosanoate; Behenic acid	C22 H44 O2	386.34	9.667	385.332	cpd:C08281	map01040 Biosynthesis of unsaturated fatty acids	HMDB0304269	LMFA01010022	Lipids and lipid-like molecules	Fatty Acyls	Fatty acids and conjugates	Fatty Acyls [FA]	Fatty Acids and Conjugates [FA01]	Straight chain fatty acids [FA0101]	Invalid mass	No results	No results	Lipids and lipid-like molecules	Fatty Acyls	Fatty acids and conjugates	Very long-chain fatty acids	Com_1672_neg	1.90722	A54	0.0195	0.305663	LMC_vs_NMC
D-Sphingosine	--	C18 H37 N O2	281.272	7.375	282.279	--	--	HMDB0000252	--	Organic nitrogen compounds	Organonitrogen compounds	Amines	--	--	--	Invalid mass	No results	No results	Organic nitrogen compounds	Organonitrogen compounds	Amines	1,2-aminoalcohols	Com_1713_pos	2.34469	A15	0.0104	0.285422	LMC_vs_NMC
11(Z),14(Z),17(Z)-Eicosatrienoic acid	--	C20 H34 O2	306.256	10.091	307.263	--	--	--	--	--	--	--	--	--	--	Full match	No results	Full match	Lipids and lipid-like molecules	Fatty Acyls	Fatty acids and conjugates	Long-chain fatty acids	Com_1926_pos	1.88932	A57	0.0268	0.586591	LMC_vs_NMC
Glu-Gln	--	C10 H17 N3 O6	275.112	1.371	274.104	--	--	HMDB0028817	--	Organic acids and derivatives	Carboxylic acids and derivatives	Amino acids, peptides, and analogues	--	--	--	No results	Full match	No results	Organic acids and derivatives	Carboxylic acids and derivatives	Amino acids, peptides, and analogues	Dipeptides	Com_1954_neg	2.08776	A37	0.0355	0.373128	LMC_vs_NMC
2-hydroxy-6-[(8Z,11Z)-pentadeca-8,11,14-trien-1-yl]benzoic acid	--	C22 H30 O3	324.207	9.101	325.214	--	--	--	--	--	--	--	--	--	--	Invalid mass	No results	No results					Com_2068_pos	1.59669	A106	0.042	0.377236	LMC_vs_NMC
MAG (18:3)	--	C21 H36 O4	352.262	8.742	353.269	--	--	--	--	--	--	--	--	--	--	No results	No results	Full match	Lipids and lipid-like molecules	Glycerolipids	Monoradylglycerols	Monoacylglycerols	Com_2083_pos	1.85618	A58	0.0299	0.360259	LMC_vs_NMC
(+/-)11(12)-DiHET	--	C20 H34 O4	360.228	8.006	361.235	--	--	--	--	--	--	--	--	--	--	Invalid mass	No results	No results	Lipids and lipid-like molecules	Fatty Acyls	Eicosanoids	Hydroxyeicosatrienoic acids	Com_2096_pos	1.806	A64	0.0194	0.580842	LMC_vs_NMC
Ethyl paraben	--	C9 H10 O3	120.057	5.515	119.049	--	--	HMDB0032573	--	Benzenoids	Benzene and substituted derivatives	Benzoic acids and derivatives	--	--	--	Invalid mass	No results	No results	Benzenoids	Benzene and substituted derivatives	Benzoic acids and derivatives	p-Hydroxybenzoic acid alkyl esters	Com_2124_neg	1.72075	A81	0.0422	0.625967	LMC_vs_NMC
Sphingosine (d18:1)	--	C18 H37 N O2	321.265	7.375	322.272	--	--	--	--	--	--	--	--	--	--	Invalid mass	No results	No results					Com_2164_pos	2.03099	A43	0.0259	0.3458	LMC_vs_NMC
Hexadecanedioic acid	--	C16 H30 O4	286.214	7.486	285.207	--	--	HMDB0000672	LMFA01170022	Lipids and lipid-like molecules	Fatty Acyls	Fatty acids and conjugates	Fatty Acyls [FA]	Fatty Acids and Conjugates [FA01]	Dicarboxylic acids [FA0117]	Full match	No results	No results	Lipids and lipid-like molecules	Fatty Acyls	Fatty acids and conjugates	Long-chain fatty acids	Com_2180_neg	2.00354	A44	0.0422	0.625967	LMC_vs_NMC
(±)13-HODE	--	C18 H32 O3	296.235	7.141	295.228	--	--	--	--	--	--	--	--	--	--	Full match	No results	Full match					Com_2196_neg	1.47066	A132	0.0248	0.580842	LMC_vs_NMC
2,3-dinor Prostaglandin E1	--	C18 H30 O5	308.199	7.196	307.191	--	--	--	--	--	--	--	--	--	--	Invalid mass	No results	No results	Lipids and lipid-like molecules	Fatty Acyls	Eicosanoids	Prostaglandins and related compounds	Com_2205_neg	2.75409	A1	0.00186	0.204516	LMC_vs_NMC
CAR 24:0	--	C31 H62 N O4	511.461	10.041	512.468	--	--	--	--	--	--	--	--	--	--	No results	Invalid mass	No results					Com_2206_pos	2.04824	A40	0.0132	0.287579	LMC_vs_NMC
trans-10-Heptadecenoic Acid	--	C17 H32 O2	268.24	10.137	267.233	--	--	HMDB0244268	--	Lipids and lipid-like molecules	Fatty Acyls	Fatty acids and conjugates	--	--	--	Full match	No results	No results	Lipids and lipid-like molecules	Fatty Acyls	Fatty acids and conjugates	Long-chain fatty acids	Com_2227_neg	1.67275	A89	0.029	0.586591	LMC_vs_NMC
MAG (18:2)	--	C21 H38 O4	354.277	9.254	353.27	--	--	--	--	--	--	--	--	--	--	No results	No results	Full match	Lipids and lipid-like molecules	Fatty Acyls	Lineolic acids and derivatives	Lineolic acids and derivatives	Com_2406_neg	2.30303	A19	0.00252	0.204516	LMC_vs_NMC
5-Henicosyl-1,3-benzenediol	--	C27 H48 O2	404.366	10.736	405.373	--	--	--	--	--	--	--	--	--	--	Full match	No results	No results	Benzenoids	Phenols	Benzenediols	Resorcinols	Com_2490_pos	2.19341	A31	0.0193	0.305663	LMC_vs_NMC
Methyl EudesMate	--	C11 H14 O5	226.084	6.383	225.077	--	--	--	--	--	--	--	--	--	--	No results	No results	Full match	Benzenoids	Benzene and substituted derivatives	Benzoic acids and derivatives	Gallic acid and derivatives	Com_2529_neg	2.10334	A36	0.029	0.586591	LMC_vs_NMC
13,14-dihydro-15-keto-tetranor Prostaglandin F1β	--	C16 H28 O5	300.194	6.524	299.186	--	--	--	--	--	--	--	--	--	--	Full match	No results	No results	Lipids and lipid-like molecules	Fatty Acyls	Eicosanoids	Prostaglandins and related compounds	Com_2617_neg	1.89425	A55	0.0165	0.580842	LMC_vs_NMC
Prostaglandin H1	--	C20 H34 O5	336.23	7.968	335.223	--	--	HMDB0013041	LMFA03010044	Lipids and lipid-like molecules	Fatty Acyls	Eicosanoids	Fatty Acyls [FA]	Eicosanoids [FA03]	Prostaglandins [FA0301]	Invalid mass	No results	No match	Lipids and lipid-like molecules	Fatty Acyls	Eicosanoids	Prostaglandins and related compounds	Com_2623_neg	1.93399	A52	0.0123	0.287579	LMC_vs_NMC
Taurodeoxycholic acid	Taurodeoxycholate; Taurodeoxycholic acid	C26 H45 N O6 S	521.279	7.289	522.287	cpd:C05463	--	HMDB0000896	LMST05040013	Lipids and lipid-like molecules	Steroids and steroid derivatives	Bile acids, alcohols and derivatives	Sterol Lipids [ST]	Steroid conjugates [ST05]	Taurine conjugates [ST0504]	Invalid mass	No results	No results	Lipids and lipid-like molecules	Steroids and steroid derivatives	Bile acids, alcohols and derivatives	Taurinated bile acids and derivatives	Com_2724_pos	2.03717	A42	0.0179	0.580842	LMC_vs_NMC
Homoarginine	Homoarginine; L-Homoarginine	C7 H16 N4 O2	188.128	1.262	189.135	cpd:C01924	--	HMDB0000670	--	Organic acids and derivatives	Carboxylic acids and derivatives	Amino acids, peptides, and analogues	--	--	--	No results	No results	Full match	Organic acids and derivatives	Carboxylic acids and derivatives	Amino acids, peptides, and analogues	L-alpha-amino acids	Com_2788_pos	1.85475	A59	0.0351	0.373128	LMC_vs_NMC
8-Isoprostaglandin F1β	--	C20 H36 O5	338.246	8.092	337.238	--	--	--	--	--	--	--	--	--	--	Invalid mass	No results	No results	Lipids and lipid-like molecules	Fatty Acyls	Eicosanoids	Prostaglandins and related compounds	Com_2789_neg	1.60968	A104	0.0367	0.377236	LMC_vs_NMC
5'-S-Methyl-5'-thioadenosine	--	C11 H15 N5 O3 S	297.093	1.37	296.086	--	--	HMDB0001173	--	Nucleosides, nucleotides, and analogues	5'-deoxyribonucleosides	5'-deoxy-5'-thionucleosides	--	--	--	Invalid mass	No results	No results	Nucleosides, nucleotides, and analogues	5'-deoxyribonucleosides	5'-deoxy-5'-thionucleosides	5'-deoxy-5'-thionucleosides	Com_2814_neg	2.25589	A23	0.0227	0.32604	LMC_vs_NMC
(±)9-HpODE	--	C18 H32 O4	312.23	7.999	311.223	--	--	--	--	--	--	--	--	--	--	Full match	No results	Full match					Com_282_neg	2.2621	A21	0.00414	0.204516	LMC_vs_NMC
gamma-Nonanolactone	--	C9 H16 O2	156.114	5.821	155.107	--	--	--	--	--	--	--	--	--	--	No results	No results	Full match	Organoheterocyclic compounds	Lactones	Gamma butyrolactones	Gamma butyrolactones	Com_2836_neg	1.65907	A93	0.0211	0.580842	LMC_vs_NMC
8Z,11Z,14Z-Eicosatrienoic acid	--	C20 H34 O2	306.256	10.306	305.248	--	--	HMDB0002925	LMFA01030158	Lipids and lipid-like molecules	Fatty Acyls	Fatty acids and conjugates	Fatty Acyls [FA]	Fatty Acids and Conjugates [FA01]	Unsaturated fatty acids [FA0103]	Full match	No results	Full match	Lipids and lipid-like molecules	Fatty Acyls	Fatty acids and conjugates	Long-chain fatty acids	Com_307_neg	1.97837	A48	0.0273	0.3549	LMC_vs_NMC
all-cis-4,7,10,13,16-Docosapentaenoic acid	--	C22 H34 O2	330.256	10.095	329.248	--	--	--	--	--	--	--	--	--	--	Full match	No results	Full match	Lipids and lipid-like molecules	Fatty Acyls	Fatty acids and conjugates	Very long-chain fatty acids	Com_328_neg	1.81398	A61	0.0354	0.373128	LMC_vs_NMC
13-Hpotre(R)	--	C18 H30 O4	310.214	7.604	309.207	--	--	--	--	--	--	--	--	--	--	No results	No results	Full match					Com_332_neg	2.39099	A10	0.00551	0.580842	LMC_vs_NMC
3-Acetyl-11-keto-β-boswellic acid	--	C32 H48 O5	512.349	8.727	513.356	--	--	HMDB0245953	--	Lipids and lipid-like molecules	Prenol lipids	Triterpenoids	--	--	--	Full match	No results	No results	Lipids and lipid-like molecules	Prenol lipids	Triterpenoids	Triterpenoids	Com_3327_pos	1.84483	A60	0.0461	0.3952	LMC_vs_NMC
2,3-Dinor-TXB2	--	C18 H30 O6	342.204	6.299	341.197	--	--	HMDB0002904	LMFA03030003	Lipids and lipid-like molecules	Fatty Acyls	Eicosanoids	Fatty Acyls [FA]	Eicosanoids [FA03]	Thromboxanes [FA0303]	No results	No results	Full match	Organic acids and derivatives	Hydroxy acids and derivatives	Medium-chain hydroxy acids and derivatives	Medium-chain hydroxy acids and derivatives	Com_3342_neg	2.49525	A7	0.000132	0.05874	LMC_vs_NMC
PC O-38:4	--	C46 H86 N O7 P	795.615	10.142	796.622	--	--	--	LMGP01020247	--	--	--	Glycerophospholipids [GP]	Glycerophosphocholines [GP01]	1-alkyl,2-acylglycerophosphocholines [GP0102]	No results	Full match	No results					Com_3383_pos	1.47905	A130	0.0327	0.373128	LMC_vs_NMC
LPC 22:5	--	C30 H52 N O7 P	591.332	9.183	592.339	--	--	--	LMGP01050143	--	--	--	Glycerophospholipids [GP]	Glycerophosphocholines [GP01]	Monoacylglycerophosphocholines [GP0105]	No results	Invalid mass	No results	Lipids and lipid-like molecules	Glycerophospholipids	Glycerophosphocholines	Phosphocholines	Com_3441_pos	1.99426	A45	0.0308	0.362267	LMC_vs_NMC
3-[4-methyl-1-(2-methylpropanoyl)-3-oxocyclohexyl]butanoic acid	--	C15 H24 O4	268.168	6.704	267.16	--	--	--	--	--	--	--	--	--	--	Full match	No results	No results					Com_3500_neg	2.2037	A29	0.0138	0.287579	LMC_vs_NMC
Corchorifatty acid F	--	C18 H32 O5	328.225	7.41	327.218	--	--	HMDB0035919	--	Lipids and lipid-like molecules	Fatty Acyls	Lineolic acids and derivatives	--	--	--	Full match	No results	No results	Lipids and lipid-like molecules	Fatty Acyls	Lineolic acids and derivatives	Lineolic acids and derivatives	Com_3638_neg	2.74005	A2	0.000157	0.077558	LMC_vs_NMC
2,3-Dinor-8-epi-prostaglandin F2α	--	C18 H30 O5	326.209	7.051	325.202	--	--	--	--	--	--	--	--	--	--	Full match	No results	No results	Lipids and lipid-like molecules	Fatty Acyls	Eicosanoids	Prostaglandins and related compounds	Com_4142_neg	2.16767	A33	0.0061	0.2318	LMC_vs_NMC
Eicosapentaenoic acid	(5Z,8Z,11Z,14Z,17Z)-Icosapentaenoic acid; (5Z,8Z,11Z,14Z,17Z)-Eicosapentaenoic acid; Eicosapentaenoic acid; 5,8,11,14,17-Icosapentaenoic acid; (5Z,8Z,11Z,14Z,17Z)-Eicosapentaenoate	C20 H30 O2	302.224	9.349	301.217	cpd:C06428	map01040 Biosynthesis of unsaturated fatty acids	HMDB0001999	--	Lipids and lipid-like molecules	Fatty Acyls	Fatty acids and conjugates	--	--	--	Full match	No results	Full match	Lipids and lipid-like molecules	Fatty Acyls	Fatty acids and conjugates	Long-chain fatty acids	Com_431_neg	1.76976	A71	0.0418	0.377236	LMC_vs_NMC
L-Leucyl-L-Alanine	--	C9 H18 N2 O3	202.131	4.689	201.124	--	--	HMDB0304783	--	Organic acids and derivatives	Carboxylic acids and derivatives	Amino acids, peptides, and analogues	--	--	--	No results	No results	Full match	Organic acids and derivatives	Carboxylic acids and derivatives	Amino acids, peptides, and analogues	Peptides	Com_4320_neg	1.53528	A116	0.0248	0.580842	LMC_vs_NMC
(±)12(13)-DiHOME	--	C18 H34 O4	314.246	6.853	313.239	--	--	--	--	--	--	--	--	--	--	Full match	Full match	Full match					Com_4405_neg	1.65113	A97	0.00887	0.580842	LMC_vs_NMC
13(S)-HOTrE	13(S)-HOT; (9Z,11E,15Z)-(13S)-Hydroxyoctadeca-9,11,15-trienoate; (9Z,11E,15Z)-(13S)-13-Hydroxyoctadeca-9,11,15-trienoic acid; (9Z,11E,13S,15Z)-13-Hydroxyoctadeca-9,11,15-trienoic acid; 13(S)-HOTrE	C18 H30 O3	294.22	7.768	293.212	cpd:C16316	map00592 alpha-Linolenic acid metabolism	--	--	--	--	--	--	--	--	Full match	No results	Full match	Lipids and lipid-like molecules	Fatty Acyls	Lineolic acids and derivatives	Lineolic acids and derivatives	Com_4462_neg	1.43034	A143	0.0338	0.625967	LMC_vs_NMC
(±)19(20)-DiHDPA	--	C22 H34 O4	362.246	8.243	361.238	--	--	--	--	--	--	--	--	--	--	Full match	No results	No results					Com_4497_neg	1.95037	A50	0.0122	0.287579	LMC_vs_NMC
Cmp_257	--	C20 H32 O5	334.213	7.758	333.205	--	--	--	--	--	--	--	--	--	--	Invalid mass	No results	No results					Com_4655_neg	2.3464	A14	0.00259	0.204516	LMC_vs_NMC
Prostaglandin D3	Prostaglandin D3	C20 H30 O5	350.209	6.647	349.202	cpd:C13802	--	HMDB0003034	LMFA03010142	Lipids and lipid-like molecules	Fatty Acyls	Eicosanoids	Fatty Acyls [FA]	Eicosanoids [FA03]	Prostaglandins [FA0301]	Full match	No results	No results	Lipids and lipid-like molecules	Fatty Acyls	Eicosanoids	Prostaglandins and related compounds	Com_4848_neg	2.1906	A32	0.00542	0.223947	LMC_vs_NMC
11-Deoxy prostaglandin F2β	--	C20 H34 O4	338.246	9.194	337.238	--	--	--	--	--	--	--	--	--	--	Full match	No results	No results	Lipids and lipid-like molecules	Fatty Acyls	Eicosanoids	Prostaglandins and related compounds	Com_4877_neg	2.05733	A39	0.034	0.373128	LMC_vs_NMC
Linolelaidic Acid (C18:2N6T)	--	C18 H32 O2	280.241	9.08	281.248	--	--	--	--	--	--	--	--	--	--	No results	No results	Full match					Com_4901_pos	1.508	A126	0.0422	0.625967	LMC_vs_NMC
11(Z)-Eicosenoic acid	--	C20 H38 O2	356.293	9.542	355.285	--	--	HMDB0033022	--	Lipids and lipid-like molecules	Fatty Acyls	Fatty acids and conjugates	--	--	--	Invalid mass	No results	No match	Lipids and lipid-like molecules	Fatty Acyls	Fatty acids and conjugates	Long-chain fatty acids	Com_4939_neg	2.5237	A5	0.00378	0.204516	LMC_vs_NMC
15(R),19(R)-Hydroxy prostaglandin F1α	--	C20 H36 O6	354.241	7.097	353.233	--	--	--	--	--	--	--	--	--	--	Invalid mass	No results	No match	Lipids and lipid-like molecules	Fatty Acyls	Eicosanoids	Prostaglandins and related compounds	Com_4942_neg	2.35142	A12	0.00736	0.580842	LMC_vs_NMC
13,14-Dihydro prostaglandin E1	--	C20 H36 O5	356.256	7.82	355.249	--	--	--	--	--	--	--	--	--	--	Full match	No results	No results	Lipids and lipid-like molecules	Fatty Acyls	Eicosanoids	Prostaglandins and related compounds	Com_5053_neg	2.65652	A4	0.000857	0.190683	LMC_vs_NMC
2,3-Dinor-11β-prostaglandin F2α	--	C18 H30 O5	348.192	6.895	349.199	--	--	--	--	--	--	--	--	--	--	Invalid mass	No results	No results	Lipids and lipid-like molecules	Fatty Acyls	Eicosanoids	Prostaglandins and related compounds	Com_5169_pos	1.67116	A90	0.0299	0.360259	LMC_vs_NMC
Prostaglandin K2	--	C20 H30 O5	332.197	7.535	333.204	--	--	--	LMFA03010023	--	--	--	Fatty Acyls [FA]	Eicosanoids [FA03]	Prostaglandins [FA0301]	Invalid mass	No results	No results	Lipids and lipid-like molecules	Fatty Acyls	Eicosanoids	Prostaglandins and related compounds	Com_522_pos	2.22865	A25	0.00878	0.271083	LMC_vs_NMC
FAHFA 16:0/22:5	--	C38 H64 O4	584.479	10.325	583.472	--	--	--	--	--	--	--	--	--	--	No results	Full match	No results					Com_5290_neg	1.9215	A53	0.0402	0.377236	LMC_vs_NMC
4-Hydroxybenzoic acid	4-Hydroxybenzoate; Hydroxybenzoic acid; 4-Hydroxybenzoic acid; Hydroxybenzenecarboxylic acid	C7 H6 O3	138.032	6.218	139.039	cpd:C00156	map00130 Ubiquinone and other terpenoid-quinone biosynthesis;map00360 Phenylalanine metabolism;map00790 Folate biosynthesis;map01100 Metabolic pathways	HMDB0000500	--	Benzenoids	Benzene and substituted derivatives	Benzoic acids and derivatives	--	--	--	Full match	No results	Full match	Benzenoids	Benzene and substituted derivatives	Benzoic acids and derivatives	Hydroxybenzoic acid derivatives	Com_547_pos	2.20566	A28	0.0163	0.287579	LMC_vs_NMC
(+/-)9-HpODE	--	C18 H32 O4	312.23	7.056	311.223	--	--	--	--	--	--	--	--	--	--	Full match	No results	Full match	Lipids and lipid-like molecules	Fatty Acyls	Lineolic acids and derivatives	Lineolic acids and derivatives	Com_5563_neg	1.71593	A82	0.0194	0.580842	LMC_vs_NMC
13,14-dihydro Prostaglandin F1α	--	C20 H38 O5	358.272	8.273	357.265	--	--	--	--	--	--	--	--	--	--	Full match	No results	No results	Lipids and lipid-like molecules	Fatty Acyls	Eicosanoids	Prostaglandins and related compounds	Com_5769_neg	2.30609	A18	0.00345	0.204516	LMC_vs_NMC
3-amino-2-phenyl-2H-pyrazolo[4,3-c]pyridine-4,6-diol	--	C12 H10 N4 O2	242.081	5.81	243.088	--	--	--	--	--	--	--	--	--	--	Full match	No results	No results					Com_5817_pos	1.98894	A46	0.0151	0.580842	LMC_vs_NMC
Sedanolide	--	C12 H18 O2	410.244	8.548	411.251	--	--	HMDB0302242	--	Organoheterocyclic compounds	Isobenzofurans	-	--	--	--	Invalid mass	No results	No match	Organoheterocyclic compounds	Isobenzofurans	Not available	Isobenzofurans	Com_6267_pos	1.79276	A65	0.0384	0.377236	LMC_vs_NMC
FAHFA 22:4/18:0	--	C40 H70 O4	614.529	10.615	613.522	--	--	--	--	--	--	--	--	--	--	No results	Full match	No results					Com_6302_neg	1.94492	A51	0.0422	0.625967	LMC_vs_NMC
PC O-38:7	--	C46 H80 N O7 P	789.553	10.793	790.559	--	--	--	--	--	--	--	--	--	--	No results	Invalid mass	No results					Com_6404_pos	2.48736	A8	0.0338	0.625967	LMC_vs_NMC
SM 8:1;2O/20:0	--	C33 H67 N2 O6 P	664.48	11.559	663.473	--	--	--	--	--	--	--	--	--	--	No results	Invalid mass	No results					Com_6439_neg	2.1394	A34	0.0192	0.305663	LMC_vs_NMC
α-Aspartylphenylalanine	--	C13 H16 N2 O5	280.106	5.276	281.114	--	--	HMDB0000706	--	Organic acids and derivatives	Carboxylic acids and derivatives	Amino acids, peptides, and analogues	--	--	--	Full match	Full match	Full match	Organic acids and derivatives	Carboxylic acids and derivatives	Amino acids, peptides, and analogues	Peptides	Com_652_pos	2.19892	A30	0.0225	0.32604	LMC_vs_NMC
15-Deoxy-Δ12,14-prostaglandin J2-2-glycerol ester	--	C23 H34 O5	390.239	7.64	391.246	--	--	HMDB0013656	--	Lipids and lipid-like molecules	Fatty Acyls	Eicosanoids	--	--	--	Invalid mass	No results	No results	Lipids and lipid-like molecules	Fatty Acyls	Eicosanoids	Prostaglandins and related compounds	Com_6771_pos	2.26395	A20	0.00544	0.223947	LMC_vs_NMC
22(S)-Hydroxycholesterol	--	C27 H46 O2	402.351	10.588	403.358	--	--	--	--	--	--	--	--	--	--	No results	No results	Full match					Com_6780_pos	1.74763	A79	0.0248	0.580842	LMC_vs_NMC
CAR 22:0	--	C29 H58 N O4	483.429	9.551	484.437	--	--	--	--	--	--	--	--	--	--	No results	Invalid mass	No results					Com_7250_pos	2.32253	A17	0.00165	0.204516	LMC_vs_NMC
SM 8:1;2O/32:8	--	C45 H75 N2 O6 P	770.54	10.449	771.547	--	--	--	--	--	--	--	--	--	--	No results	Invalid mass	No results					Com_7266_pos	1.64588	A98	0.0461	0.3952	LMC_vs_NMC
PC 18:1_18:1	--	C44 H84 N O8 P	785.586	8.921	786.594	--	--	--	--	--	--	--	--	--	--	No results	Invalid mass	No results					Com_736_pos	1.65215	A96	0.0139	0.580842	LMC_vs_NMC
TKK	--	C16 H33 N5 O5	375.253	6.317	398.242	--	--	--	--	--	--	--	--	--	--	Invalid mass	No results	No results					Com_750_pos	2.33229	A16	0.0139	0.580842	LMC_vs_NMC
Lysopc 18:2	--	C26 H50 N O7 P	519.335	9.012	520.342	--	--	--	--	--	--	--	--	--	--	No results	No results	Full match	Lipids and lipid-like molecules	Glycerophospholipids	Glycerophosphocholines	Phosphocholines	Com_771_pos	1.78054	A68	0.0422	0.625967	LMC_vs_NMC
XLR11 N-(2-fluoropentyl) isomer	--	C21 H28 F N O	329.22	5.758	330.228	--	--	--	--	--	--	--	--	--	--	Invalid mass	No results	No results	Organoheterocyclic compounds	Indoles and derivatives	N-alkylindoles	N-alkylindoles	Com_7770_pos	1.8112	A63	0.038	0.377236	LMC_vs_NMC
11β-Prostaglandin F2α	--	C20 H34 O5	376.223	7.083	377.23	--	--	HMDB0010199	--	Lipids and lipid-like molecules	Fatty Acyls	Eicosanoids	--	--	--	Invalid mass	No results	No results	Lipids and lipid-like molecules	Fatty Acyls	Eicosanoids	Prostaglandins and related compounds	Com_7850_pos	2.04056	A41	0.0103	0.285422	LMC_vs_NMC
Lysopa 18:0	--	C21 H43 O7 P	438.274	8.899	439.281	--	--	--	--	--	--	--	--	--	--	No results	No results	Full match	Lipids and lipid-like molecules	Glycerophospholipids	Glycerophosphates	Monoalkylglycerophosphates	Com_7895_pos	1.48314	A128	0.0486	0.663686	LMC_vs_NMC
4-morpholino-6-phenylthieno[2,3-d]pyrimidine	--	C16 H15 N3 O S	319.076	1.359	320.083	--	--	--	--	--	--	--	--	--	--	Invalid mass	No results	No results					Com_8233_pos	2.34915	A13	0.0163	0.287579	LMC_vs_NMC
CAR 20:0	--	C27 H54 N O4	455.398	8.995	456.405	--	--	--	--	--	--	--	--	--	--	No results	Invalid mass	No results					Com_8683_pos	2.23045	A24	0.00349	0.204516	LMC_vs_NMC
Prostaglandin H2	Prostaglandin H2; (5Z,13E)-(15S)-9alpha,11alpha-Epidioxy-15-hydroxyprosta-5,13-dienoate; (5Z,13E,15S)-9alpha,11alpha-Epidioxy-15-hydroxyprosta-5,13-dienoate; PGH2; (5Z,9alpha,11alpha,13E,15S)-9,11-Epidioxy-15-hydroxy-prosta-5,13-dienoate	C20 H32 O5	334.212	7.998	333.205	cpd:C00427	map00590 Arachidonic acid metabolism;map01100 Metabolic pathways;map04611 Platelet activation;map04723 Retrograde endocannabinoid signaling;map04726 Serotonergic synapse;map04921 Oxytocin signaling pathway	HMDB0001381	LMFA03010010	Lipids and lipid-like molecules	Fatty Acyls	Eicosanoids	Fatty Acyls [FA]	Eicosanoids [FA03]	Prostaglandins [FA0301]	Invalid mass	No results	No results	Lipids and lipid-like molecules	Fatty Acyls	Eicosanoids	Prostaglandins and related compounds	Com_932_neg	2.36805	A11	0.00283	0.204516	LMC_vs_NMC
(+/-)9(10)-EpOME	--	C18 H32 O3	592.471	10.841	591.464	--	--	--	--	--	--	--	--	--	--	Invalid mass	No results	No results	Lipids and lipid-like molecules	Fatty Acyls	Fatty acids and conjugates	Medium-chain fatty acids	Com_933_neg	1.88943	A56	0.0231	0.32604	LMC_vs_NMC
Ornithine	Ornithine; 2,5-Diaminovaleric acid; 2,5-Diaminopentanoic acid; 2,5-Diaminopentanoate	C5 H12 N2 O2	132.09	1.141	133.097	cpd:C01602	--	HMDB0000214	--	Organic acids and derivatives	Carboxylic acids and derivatives	Amino acids, peptides, and analogues	--	--	--	Full match	Full match	Full match	Organic acids and derivatives	Carboxylic acids and derivatives	Amino acids, peptides, and analogues	Alpha amino acids	Com_1028_pos	3.16907	A1	0.00167	0.43086	LMC_vs_SMC
SM 32:1;2O	--	C37 H75 N2 O6 P	696.522	11.232	697.529	--	--	--	--	--	--	--	--	--	--	No results	Invalid mass	No results					Com_10790_pos	2.89986	A5	0.000236	0.121776	LMC_vs_SMC
Andrographolide	Andrographolide	C20 H30 O5	332.199	6.125	333.206	cpd:C20214	--	HMDB0248395	--	Organoheterocyclic compounds	Lactones	Gamma butyrolactones	--	--	--	Invalid mass	No results	No results	Organoheterocyclic compounds	Lactones	Gamma butyrolactones	Gamma butyrolactones	Com_10793_pos	1.99508	A46	0.0324	0.8256	LMC_vs_SMC
Prostaglandin B2	Prostaglandin B2; PGB2	C20 H30 O4	334.214	6.4	335.221	cpd:C05954	map00590 Arachidonic acid metabolism;map01100 Metabolic pathways;map04726 Serotonergic synapse	HMDB0004236	LMFA03010018	Lipids and lipid-like molecules	Fatty Acyls	Eicosanoids	Fatty Acyls [FA]	Eicosanoids [FA03]	Prostaglandins [FA0301]	No results	No results	Full match	Lipids and lipid-like molecules	Fatty Acyls	Eicosanoids	Prostaglandins and related compounds	Com_12107_pos	3.02339	A3	0.00299	0.51428	LMC_vs_SMC
PC 19:1_18:2	--	C45 H84 N O8 P	1595.19	9.074	798.601	--	--	--	--	--	--	--	--	--	--	No results	Invalid mass	No results					Com_12118_pos	2.49272	A14	0.0322	0.705	LMC_vs_SMC
PG O-24:4_16:0	--	C46 H85 O9 P	812.578	9.868	811.57	--	--	--	--	--	--	--	--	--	--	No results	Invalid mass	No results					Com_1238_neg	2.15354	A34	0.035	0.705	LMC_vs_SMC
LPI 18:1	--	C27 H51 O12 P	598.312	9.868	597.305	--	--	--	LMGP06050005	--	--	--	Glycerophospholipids [GP]	Glycerophosphoinositols [GP06]	Monoacylglycerophosphoinositols [GP0605]	No results	Full match	No results	Lipids and lipid-like molecules	Glycerophospholipids	Glycerophosphoinositols	Phosphatidylinositols	Com_1371_neg	2.11988	A38	0.0331	0.8256	LMC_vs_SMC
PC O-16:1_18:2	--	C42 H80 N O7 P	787.574	10.826	786.567	--	--	--	--	--	--	--	--	--	--	No results	Invalid mass	No results					Com_1576_neg	2.20403	A30	0.0287	0.8256	LMC_vs_SMC
4-Methylcatechol	4-Methylcatechol; 3,4-Dihydroxytoluene; 1,2-Dihydroxy-4-methylbenzene; 4-Methyl-1,2-benzenediol	C7 H8 O2	124.052	5.308	123.044	cpd:C06730	map01100 Metabolic pathways	HMDB0000873	--	Benzenoids	Phenols	Benzenediols	--	--	--	Invalid mass	Invalid mass	No results	Benzenoids	Phenols	Benzenediols	Catechols	Com_1670_neg	2.15218	A35	0.0128	0.492218	LMC_vs_SMC
CAR 5:0	--	C12 H24 N O4	245.163	5.285	246.17	--	--	--	--	--	--	--	--	--	--	No results	Invalid mass	No match					Com_1689_pos	2.58291	A12	0.0422	0.8256	LMC_vs_SMC
Ethyl paraben	--	C9 H10 O3	120.057	5.515	119.049	--	--	HMDB0032573	--	Benzenoids	Benzene and substituted derivatives	Benzoic acids and derivatives	--	--	--	Invalid mass	No results	No results	Benzenoids	Benzene and substituted derivatives	Benzoic acids and derivatives	p-Hydroxybenzoic acid alkyl esters	Com_2124_neg	2.76812	A7	0.00167	0.182736	LMC_vs_SMC
6-Keto-prostaglandin f1alpha	6-Keto-prostaglandin F1alpha; 6-Keto-prostaglandin F1a; 6-Keto-PGF1alpha; 6-Keto-PGF1a	C20 H34 O6	370.235	6.19	369.228	cpd:C05961	map00590 Arachidonic acid metabolism;map01100 Metabolic pathways	HMDB0002886	LMFA03010001	Lipids and lipid-like molecules	Fatty Acyls	Eicosanoids	Fatty Acyls [FA]	Eicosanoids [FA03]	Prostaglandins [FA0301]	No results	No results	Full match	Lipids and lipid-like molecules	Fatty Acyls	Eicosanoids	Prostaglandins and related compounds	Com_2133_neg	3.04547	A2	0.00768	0.40608	LMC_vs_SMC
PC 18:0_22:5	--	C48 H86 N O8 P	881.615	9.972	880.608	--	--	--	LMGP01010818	--	--	--	Glycerophospholipids [GP]	Glycerophosphocholines [GP01]	Diacylglycerophosphocholines [GP0101]	No results	Invalid mass	No results					Com_2254_neg	2.07312	A41	0.0425	0.8256	LMC_vs_SMC
(+/-)11(12)-EET	--	C20 H32 O3	320.235	8.006	319.228	--	--	--	--	--	--	--	--	--	--	Full match	Full match	Full match	Lipids and lipid-like molecules	Fatty Acyls	Eicosanoids	Hepoxilins	Com_227_neg	2.32308	A20	0.0338	0.8256	LMC_vs_SMC
L-Cystine	L-Cystine; L-Dicysteine; L-alpha-Diamino-beta-dithiolactic acid	C6 H12 N2 O4 S2	240.024	1.267	241.031	cpd:C00491	map00270 Cysteine and methionine metabolism;map02010 ABC transporters;map04216 Ferroptosis;map04974 Protein digestion and absorption	HMDB0000192	--	Organic acids and derivatives	Carboxylic acids and derivatives	Amino acids, peptides, and analogues	--	--	--	Full match	Full match	Full match	Organic acids and derivatives	Carboxylic acids and derivatives	Amino acids, peptides, and analogues	L-cysteine-S-conjugates	Com_2943_pos	1.02827	A283	0.0206	0.63732	LMC_vs_SMC
Taurine	Taurine; 2-Aminoethanesulfonic acid; Aminoethylsulfonic acid	C2 H7 N O3 S	125.014	1.315	124.006	cpd:C00245	map00120 Primary bile acid biosynthesis;map00430 Taurine and hypotaurine metabolism;map00920 Sulfur metabolism;map01100 Metabolic pathways;map02010 ABC transporters;map04080 Neuroactive ligand-receptor interaction	HMDB0000251	--	Organic acids and derivatives	Organic sulfonic acids and derivatives	Organosulfonic acids and derivatives	--	--	--	Invalid mass	No results	No results	Organic acids and derivatives	Organic sulfonic acids and derivatives	Organosulfonic acids and derivatives	Organosulfonic acids	Com_295_neg	2.3217	A21	0.00495	0.299121	LMC_vs_SMC
Porphobilinogen	Porphobilinogen	C10 H14 N2 O4	226.095	4.899	225.088	cpd:C00931	map00860 Porphyrin and chlorophyll metabolism;map01100 Metabolic pathways	HMDB0000245	--	Organic nitrogen compounds	Organonitrogen compounds	Amines	--	--	--	Full match	No results	Full match	Organic nitrogen compounds	Organonitrogen compounds	Amines	Aralkylamines	Com_2992_neg	1.97107	A48	0.0226	0.63732	LMC_vs_SMC
2-[(3S)-1-Benzyl-3-pyrrolidinyl]-1,3-benzothiazole	--	C18 H18 N2 S	294.122	5.003	295.129	--	--	--	--	--	--	--	--	--	--	Invalid mass	No results	No match	Organoheterocyclic compounds	Benzothiazoles	Not available	Benzothiazoles	Com_3073_pos	2.04636	A43	0.041	0.8256	LMC_vs_SMC
5-(tert-butyl)-2-methyl-N-(5-methyl-3-isoxazolyl)-3-furamide	--	C14 H18 N2 O3	262.132	5.405	263.139	--	--	--	--	--	--	--	--	--	--	Full match	No results	Full match					Com_3333_pos	1.93543	A51	0.0295	0.69325	LMC_vs_SMC
PC O-38:4	--	C46 H86 N O7 P	795.615	10.142	796.622	--	--	--	LMGP01020247	--	--	--	Glycerophospholipids [GP]	Glycerophosphocholines [GP01]	1-alkyl,2-acylglycerophosphocholines [GP0102]	No results	Full match	No results					Com_3383_pos	1.73361	A70	0.0482	0.82904	LMC_vs_SMC
Asp-Phe methyl ester	--	C14 H18 N2 O5	294.122	4.955	293.114	--	--	--	--	--	--	--	--	--	--	No results	No results	Full match					Com_3627_neg	1.98786	A47	0.0246	0.8256	LMC_vs_SMC
20-Hydroxy-(5Z,8Z,11Z,14Z)-eicosatetraenoic acid	--	C20 H32 O3	320.235	7.845	319.228	--	--	HMDB0005998	--	Lipids and lipid-like molecules	Fatty Acyls	Fatty acids and conjugates	--	--	--	Full match	No results	Full match	Lipids and lipid-like molecules	Fatty Acyls	Fatty acids and conjugates	Long-chain fatty acids	Com_4069_neg	2.31451	A22	0.0344	0.8256	LMC_vs_SMC
PC O-32:8	--	C40 H66 N O7 P	703.454	10.374	704.462	--	--	--	--	--	--	--	--	--	--	No results	Full match	No results					Com_4315_pos	1.662	A85	0.0376	0.8256	LMC_vs_SMC
PC 17:2_22:6	--	C47 H78 N O8 P	815.539	10.604	816.546	--	--	--	LMGP01012106	--	--	--	Glycerophospholipids [GP]	Glycerophosphocholines [GP01]	Diacylglycerophosphocholines [GP0101]	No results	Invalid mass	No results					Com_4320_pos	2.02753	A44	0.0105	0.44415	LMC_vs_SMC
13(S)-HOTrE	13(S)-HOT; (9Z,11E,15Z)-(13S)-Hydroxyoctadeca-9,11,15-trienoate; (9Z,11E,15Z)-(13S)-13-Hydroxyoctadeca-9,11,15-trienoic acid; (9Z,11E,13S,15Z)-13-Hydroxyoctadeca-9,11,15-trienoic acid; 13(S)-HOTrE	C18 H30 O3	294.22	7.768	293.212	cpd:C16316	map00592 alpha-Linolenic acid metabolism	--	--	--	--	--	--	--	--	Full match	No results	Full match	Lipids and lipid-like molecules	Fatty Acyls	Lineolic acids and derivatives	Lineolic acids and derivatives	Com_4462_neg	1.85243	A57	0.0274	0.8256	LMC_vs_SMC
Phloretin	Phloretin	C15 H14 O5	274.084	5.593	273.077	cpd:C00774	--	HMDB0003306	LMPK12120525	Phenylpropanoids and polyketides	Linear 1,3-diarylpropanoids	Chalcones and dihydrochalcones	Polyketides [PK]	Flavonoids [PK12]	Chalcones and dihydrochalcones [PK1212]	Full match	No results	No results	Phenylpropanoids and polyketides	Linear 1,3-diarylpropanoids	Chalcones and dihydrochalcones	2'-Hydroxy-dihydrochalcones	Com_4722_neg	2.37128	A18	0.0295	0.69325	LMC_vs_SMC
L-Ornithine	L-Ornithine; (S)-2,5-Diaminovaleric acid; (S)-2,5-Diaminopentanoic acid; (S)-2,5-Diaminopentanoate	C5 H12 N2 O2	132.09	1.254	133.097	cpd:C00077	map00220 Arginine biosynthesis;map00330 Arginine and proline metabolism;map00472 D-Arginine and D-ornithine metabolism;map00480 Glutathione metabolism;map01100 Metabolic pathways;map01210 2-Oxocarboxylic acid metabolism;map01230 Biosynthesis of amino acids;map02010 ABC transporters	HMDB0000214	--	Organic acids and derivatives	Carboxylic acids and derivatives	Amino acids, peptides, and analogues	--	--	--	No results	No results	Full match	Organic acids and derivatives	Carboxylic acids and derivatives	Amino acids, peptides, and analogues	L-alpha-amino acids	Com_4750_pos	2.91265	A4	0.00129	0.182736	LMC_vs_SMC
Thromboxane B2	Thromboxane B2; TXB2	C20 H34 O6	392.218	6.391	393.225	cpd:C05963	map00590 Arachidonic acid metabolism;map01100 Metabolic pathways;map04726 Serotonergic synapse;map04976 Bile secretion	HMDB0003252	LMFA03030002	Lipids and lipid-like molecules	Fatty Acyls	Eicosanoids	Fatty Acyls [FA]	Eicosanoids [FA03]	Thromboxanes [FA0303]	Invalid mass	No results	No results	Lipids and lipid-like molecules	Fatty Acyls	Eicosanoids	Thromboxanes	Com_4937_pos	2.67609	A9	0.0122	0.8256	LMC_vs_SMC
(2E)-4-Hydroxy-3,7-dimethyl-2,6-octadien-1-yl beta-D-glucopyranoside	--	C16 H28 O7	378.194	8.005	377.186	--	--	--	--	--	--	--	--	--	--	Invalid mass	No results	No results					Com_4959_neg	2.38483	A17	0.0294	0.8256	LMC_vs_SMC
Phenylacetylglycine	Phenylacetylglycine	C10 H11 N O3	193.073	5.522	192.066	cpd:C05598	map00360 Phenylalanine metabolism	HMDB0000821	--	Organic acids and derivatives	Carboxylic acids and derivatives	Amino acids, peptides, and analogues	--	--	--	No results	No results	Full match	Organic acids and derivatives	Carboxylic acids and derivatives	Amino acids, peptides, and analogues	N-acyl-alpha amino acids	Com_5070_neg	2.58146	A13	0.014	0.8256	LMC_vs_SMC
Calcitriol	Calcitriol; 1alpha,25-Dihydroxyvitamin D3; (1S,3R,5Z,7E)-9,10-Seco-5,7,10(19)-cholestatriene-1,3,25-triol	C27 H44 O3	416.329	9.434	415.322	cpd:C01673	map00100 Steroid biosynthesis;map01100 Metabolic pathways;map04961 Endocrine and other factor-regulated calcium reabsorption;map04978 Mineral absorption;map05152 Tuberculosis	HMDB0001903	--	Lipids and lipid-like molecules	Steroids and steroid derivatives	Vitamin D and derivatives	--	--	--	Full match	No results	No results	Lipids and lipid-like molecules	Steroids and steroid derivatives	Vitamin D and derivatives	Vitamin D and derivatives	Com_5272_neg	2.29754	A24	0.0181	0.8256	LMC_vs_SMC
Proline	Proline	C5 H9 N O2	115.064	1.367	116.071	cpd:C16435	--	HMDB0003411	--	Organic acids and derivatives	Carboxylic acids and derivatives	Amino acids, peptides, and analogues	--	--	--	Full match	Full match	Full match	Organic acids and derivatives	Carboxylic acids and derivatives	Amino acids, peptides, and analogues	Proline and derivatives	Com_55_pos	2.3084	A23	0.0206	0.63732	LMC_vs_SMC
11-Epiprostaglandin E1	--	C20 H34 O5	336.23	6.998	335.223	--	--	--	--	--	--	--	--	--	--	Invalid mass	No results	No match	Lipids and lipid-like molecules	Fatty Acyls	Eicosanoids	Prostaglandins and related compounds	Com_5758_neg	2.21685	A29	0.0294	0.8256	LMC_vs_SMC
PC O-17:1	--	C25 H50 N O7 P	507.333	8.731	508.34	--	--	--	--	--	--	--	--	--	--	No results	Full match	No results					Com_6028_pos	1.95917	A50	0.027	0.69325	LMC_vs_SMC
19(R)-Hydroxy prostaglandin F2α	--	C20 H34 O6	352.225	5.782	351.218	--	--	--	--	--	--	--	--	--	--	Invalid mass	No results	No match	Lipids and lipid-like molecules	Fatty Acyls	Eicosanoids	Prostaglandins and related compounds	Com_6125_neg	1.027	A286	0.035	0.705	LMC_vs_SMC
2,4-Dimethylbenzaldehyde	--	C9 H10 O	134.072	6.672	286.178	--	--	HMDB0032142	--	Benzenoids	Benzene and substituted derivatives	Benzoyl derivatives	--	--	--	Invalid mass	No results	No results	Benzenoids	Benzene and substituted derivatives	Benzoyl derivatives	Benzoyl derivatives	Com_643_pos	2.48683	A15	0.00216	0.182736	LMC_vs_SMC
Hex2Cer 13:0;2O	--	C25 H47 N O13	629.335	7.24	628.327	--	--	--	--	--	--	--	--	--	--	No results	Invalid mass	No results					Com_6917_neg	2.65164	A10	0.00495	0.299121	LMC_vs_SMC
2-Anisic acid	--	C8 H8 O3	174.027	5.51	175.035	--	--	HMDB0032604	--	Benzenoids	Benzene and substituted derivatives	Benzoic acids and derivatives	--	--	--	Invalid mass	No results	No results	Benzenoids	Benzene and substituted derivatives	Benzoic acids and derivatives	O-methoxybenzoic acids and derivatives	Com_706_pos	2.83747	A6	0.000854	0.182736	LMC_vs_SMC
3-hydroxy-1,5-diphenylpentan-1-one	--	C17 H18 O2	276.111	5.559	277.119	--	--	--	--	--	--	--	--	--	--	Invalid mass	No results	No results					Com_7382_pos	2.27318	A25	0.0371	0.8256	LMC_vs_SMC
XLR11 N-(2-fluoropentyl) isomer	--	C21 H28 F N O	329.22	5.758	330.228	--	--	--	--	--	--	--	--	--	--	Invalid mass	No results	No results	Organoheterocyclic compounds	Indoles and derivatives	N-alkylindoles	N-alkylindoles	Com_7770_pos	1.87668	A56	0.0435	0.8256	LMC_vs_SMC
Kynurenic acid	4-Hydroxy-2-quinolinecarboxylic acid; Kynurenic acid; Kynurenate	C10 H7 N O3	189.043	5.34	190.05	cpd:C01717	map00380 Tryptophan metabolism;map01100 Metabolic pathways	HMDB0000715	--	Organoheterocyclic compounds	Quinolines and derivatives	Quinoline carboxylic acids	--	--	--	No results	No results	Full match	Organoheterocyclic compounds	Quinolines and derivatives	Quinoline carboxylic acids	Quinoline carboxylic acids	Com_7936_pos	2.16138	A33	0.0286	0.8256	LMC_vs_SMC
PC 16:0_20:4	--	C44 H80 N O8 P	827.569	10.896	826.562	--	--	--	LMGP01012136	--	--	--	Glycerophospholipids [GP]	Glycerophosphocholines [GP01]	Diacylglycerophosphocholines [GP0101]	No results	Invalid mass	No results					Com_82_neg	2.63484	A11	0.0143	0.8256	LMC_vs_SMC
PC O-38:5	--	C46 H84 N O7 P	793.599	10.369	794.606	--	--	--	LMGP01020267	--	--	--	Glycerophospholipids [GP]	Glycerophosphocholines [GP01]	1-alkyl,2-acylglycerophosphocholines [GP0102]	No results	Full match	No results					Com_877_pos	2.43907	A16	0.0105	0.44415	LMC_vs_SMC
Riboflavin	Riboflavin; Lactoflavin; 7,8-Dimethyl-10-ribitylisoalloxazine; Vitamin B2	C17 H20 N4 O6	376.135	5.308	377.142	cpd:C00255	map00740 Riboflavin metabolism;map01100 Metabolic pathways;map04977 Vitamin digestion and absorption	HMDB0000244	--	Organoheterocyclic compounds	Pteridines and derivatives	Alloxazines and isoalloxazines	--	--	--	Invalid mass	No results	No results	Organoheterocyclic compounds	Pteridines and derivatives	Alloxazines and isoalloxazines	Flavins	Com_10368_pos	1.98264	A39	0.0404	0.406035	AnyC_vs_NoC
Guggulsterone	--	C21 H28 O2	312.209	5.874	313.216	--	--	HMDB0002726	--	Lipids and lipid-like molecules	Steroids and steroid derivatives	Androstane steroids	--	--	--	No results	No results	Full match	Lipids and lipid-like molecules	Steroids and steroid derivatives	Androstane steroids	Androgens and derivatives	Com_10460_pos	1.82733	A55	0.044	0.406035	AnyC_vs_NoC
4-(4-methoxyphenyl)-6-pyridin-4-yl-1,3,5-triazin-2(3H)-one	--	C15 H12 N4 O2	280.093	5.403	281.1	--	--	--	--	--	--	--	--	--	--	Invalid mass	No results	No results					Com_10686_pos	1.99905	A38	0.0359	0.406035	AnyC_vs_NoC
Tomatidine	Tomatidine	C27 H45 N O2	415.345	5.687	416.352	cpd:C10826	--	HMDB0034731	LMST01150003	Lipids and lipid-like molecules	Steroids and steroid derivatives	Steroidal alkaloids	Sterol Lipids [ST]	Sterols [ST01]	Solanidines and alkaloid derivatives [ST0115]	Full match	No results	No results	Lipids and lipid-like molecules	Steroids and steroid derivatives	Steroidal alkaloids	Spirosolanes and derivatives	Com_10816_pos	1.49076	A124	0.0257	0.397594	AnyC_vs_NoC
2,4-dihydroxyheptadec-16-en-1-yl acetate	--	C19 H36 O4	328.261	9.243	351.251	--	--	--	LMFA05000640	--	--	--	Fatty Acyls [FA]	Fatty alcohols [FA05]	_	Full match	No results	No results					Com_1142_pos	1.93205	A43	0.0165	0.397594	AnyC_vs_NoC
Diethyl maleate	--	C8 H12 O4	172.071	3.066	173.078	--	--	HMDB0251249	--	Lipids and lipid-like molecules	Fatty Acyls	Fatty acid esters	--	--	--	Invalid mass	No results	No results	Lipids and lipid-like molecules	Fatty Acyls	Fatty acid esters	Fatty acid esters	Com_1154_pos	2.02684	A33	0.017	0.397594	AnyC_vs_NoC
6-[(4-methylphenyl)sulfonyl]-6-azabicyclo[3.2.1]octane	--	C14 H19 N O2 S	303.072	6.197	304.079	--	--	--	--	--	--	--	--	--	--	Invalid mass	No results	No results					Com_124_pos	1.38048	A159	0.0338	0.406035	AnyC_vs_NoC
Estriol	Estriol; 1,3,5(10)-Estratriene-3,16-alpha,17beta-triol	C18 H24 O3	310.158	7.053	311.165	cpd:C05141	map00140 Steroid hormone biosynthesis;map01100 Metabolic pathways	HMDB0000153	LMST02010003	Lipids and lipid-like molecules	Steroids and steroid derivatives	Estrane steroids	Sterol Lipids [ST]	Steroids [ST02]	C18 steroids (estrogens) and derivatives [ST0201]	Invalid mass	No results	No results	Lipids and lipid-like molecules	Steroids and steroid derivatives	Estrane steroids	Estrogens and derivatives	Com_12857_pos	2.01919	A34	0.0167	0.793878	AnyC_vs_NoC
PC O-16:0_18:2	--	C42 H82 N O7 P	789.59	11.254	788.583	--	--	--	--	--	--	--	--	--	--	No results	Invalid mass	No results					Com_1456_neg	2.52279	A9	0.017	0.397594	AnyC_vs_NoC
1a,1b-Dihomo prostaglandin E1	--	C22 H38 O5	364.261	8.48	363.254	--	--	--	--	--	--	--	--	--	--	Invalid mass	No results	No results	Lipids and lipid-like molecules	Fatty Acyls	Eicosanoids	Prostaglandins and related compounds	Com_1674_neg	1.94271	A42	0.0468	0.834343	AnyC_vs_NoC
PC O-40:9	--	C48 H80 N O7 P	813.555	9.324	814.562	--	--	--	--	--	--	--	--	--	--	No results	Invalid mass	No results					Com_1790_pos	2.81191	A3	0.025	0.397594	AnyC_vs_NoC
1,2-dihydroxyheptadec-16-yn-4-yl acetate	--	C19 H34 O4	348.228	8.738	349.235	--	--	--	LMFA05000645	--	--	--	Fatty Acyls [FA]	Fatty alcohols [FA05]	_	Invalid mass	No results	No results					Com_1819_pos	1.8543	A52	0.0319	0.406035	AnyC_vs_NoC
Sakuranin	Sakuranin; NSC 407308	C22 H24 O10	470.124	6.918	471.132	cpd:C17391	--	HMDB0302696	LMPK12140564	Phenylpropanoids and polyketides	Flavonoids	Flavonoid glycosides	Polyketides [PK]	Flavonoids [PK12]	Flavanones [PK1214]	Invalid mass	No results	No results	Phenylpropanoids and polyketides	Flavonoids	Flavonoid glycosides	Flavonoid O-glycosides	Com_1872_pos	2.07494	A28	0.0234	0.397594	AnyC_vs_NoC
LPC 16:2-SN1	--	C24 H46 N O7 P	491.302	8.003	492.309	--	--	--	--	--	--	--	--	--	--	No results	Full match	Full match					Com_2026_pos	2.77472	A4	0.0404	0.406035	AnyC_vs_NoC
4-Anisic acid	4-Methoxybenzoate; 4-Methoxybenzoic acid; 4-Anisic acid	C8 H8 O3	152.047	5.664	151.039	cpd:C02519	--	HMDB0001101	--	Benzenoids	Benzene and substituted derivatives	Benzoic acids and derivatives	--	--	--	Full match	Full match	Full match	Benzenoids	Benzene and substituted derivatives	Benzoic acids and derivatives	P-methoxybenzoic acids and derivatives	Com_207_neg	1.87194	A50	0.0382	0.834343	AnyC_vs_NoC
methyl 3,4,5-trihydroxycyclohex-1-ene-1-carboxylate	--	C8 H12 O5	210.051	5.254	211.058	--	--	--	--	--	--	--	--	--	--	Invalid mass	No results	No results					Com_2091_pos	2.45658	A10	0.00958	0.397594	AnyC_vs_NoC
Phe-Pro	--	C14 H18 N2 O3	262.131	6.405	263.138	--	--	HMDB0011177	--	Organic acids and derivatives	Carboxylic acids and derivatives	Amino acids, peptides, and analogues	--	--	--	No results	No results	Full match	Organic acids and derivatives	Carboxylic acids and derivatives	Amino acids, peptides, and analogues	Dipeptides	Com_2196_pos	1.64894	A88	0.0207	0.397594	AnyC_vs_NoC
2,3-dinor Prostaglandin E1	--	C18 H30 O5	308.199	7.196	307.191	--	--	--	--	--	--	--	--	--	--	Invalid mass	No results	No results	Lipids and lipid-like molecules	Fatty Acyls	Eicosanoids	Prostaglandins and related compounds	Com_2205_neg	2.54248	A8	0.0077	0.793878	AnyC_vs_NoC
3-Phenoxybenzoic acid	--	C13 H10 O3	214.066	5.767	213.059	--	--	HMDB0041807	--	Benzenoids	Benzene and substituted derivatives	Diphenylethers	--	--	--	Invalid mass	No results	No results	Benzenoids	Benzene and substituted derivatives	Diphenylethers	Diphenylethers	Com_2291_neg	1.21042	A225	0.0149	0.397594	AnyC_vs_NoC
11-Deoxy prostaglandin F1α	--	C20 H36 O4	362.243	9.11	363.25	--	--	--	--	--	--	--	--	--	--	Invalid mass	No results	No results	Lipids and lipid-like molecules	Fatty Acyls	Eicosanoids	Prostaglandins and related compounds	Com_2479_pos	2.22319	A18	0.0173	0.793878	AnyC_vs_NoC
8-Isoprostaglandin F1β	--	C20 H36 O5	338.246	8.092	337.238	--	--	--	--	--	--	--	--	--	--	Invalid mass	No results	No results	Lipids and lipid-like molecules	Fatty Acyls	Eicosanoids	Prostaglandins and related compounds	Com_2789_neg	2.38813	A14	0.0163	0.793878	AnyC_vs_NoC
Estrone sulfate	--	C18 H22 O5 S	350.119	5.843	349.112	--	--	HMDB0001425	LMST02010043	Lipids and lipid-like molecules	Steroids and steroid derivatives	Sulfated steroids	Sterol Lipids [ST]	Steroids [ST02]	C18 steroids (estrogens) and derivatives [ST0201]	Full match	No results	No results	Lipids and lipid-like molecules	Steroids and steroid derivatives	Sulfated steroids	Sulfated steroids	Com_2807_neg	1.95697	A41	0.0416	0.406035	AnyC_vs_NoC
4-Hydroxyisoleucine	--	C6 H13 N O3	147.09	1.759	148.097	--	--	--	--	--	--	--	--	--	--	No results	No results	Full match	Organic acids and derivatives	Carboxylic acids and derivatives	Amino acids, peptides, and analogues	Isoleucine and derivatives	Com_291_pos	2.05336	A30	0.0207	0.397594	AnyC_vs_NoC
Pyridoxine	Pyridoxine; Pyridoxol	C8 H11 N O3	169.074	2.099	170.081	cpd:C00314	map00750 Vitamin B6 metabolism;map01100 Metabolic pathways	HMDB0000239	--	Organoheterocyclic compounds	Pyridines and derivatives	Pyridoxines	--	--	--	Full match	Full match	Full match	Organoheterocyclic compounds	Pyridines and derivatives	Pyridoxines	Pyridoxines	Com_316_pos	1.67788	A84	0.0404	0.406035	AnyC_vs_NoC
LPI 22:6	--	C31 H49 O12 P	644.297	8.881	643.29	--	--	--	LMGP06050012	--	--	--	Glycerophospholipids [GP]	Glycerophosphoinositols [GP06]	Monoacylglycerophosphoinositols [GP0605]	No results	Full match	No results	Lipids and lipid-like molecules	Glycerophospholipids	Glycerophosphoinositols	Phosphatidylinositols	Com_3280_neg	2.00992	A37	0.0396	0.834343	AnyC_vs_NoC
Maslinic acid	--	C30 H48 O4	494.338	8.008	495.345	--	--	HMDB0002392	LMPR0106180014	Lipids and lipid-like molecules	Prenol lipids	Triterpenoids	Prenol Lipids [PR]	Isoprenoids [PR01]	C30 isoprenoids (triterpenes) [PR0106]	Invalid mass	No results	No results	Lipids and lipid-like molecules	Prenol lipids	Triterpenoids	Triterpenoids	Com_3335_pos	1.43948	A140	0.0234	0.397594	AnyC_vs_NoC
10-Undecenoic acid	--	C11 H20 O2	184.146	6.461	183.139	--	--	HMDB0033724	LMFA01030036	Lipids and lipid-like molecules	Fatty Acyls	Fatty acids and conjugates	Fatty Acyls [FA]	Fatty Acids and Conjugates [FA01]	Unsaturated fatty acids [FA0103]	No results	No results	Full match	Lipids and lipid-like molecules	Fatty Acyls	Fatty acids and conjugates	Medium-chain fatty acids	Com_356_neg	2.10798	A23	0.0266	0.39976	AnyC_vs_NoC
Traumatic acid	Traumatic acid; (2E)-Dodecenedioic acid; Dodec-2-enedioic acid	C12 H20 O4	228.136	6.695	227.129	cpd:C16308	map00592 alpha-Linolenic acid metabolism	HMDB0000933	LMFA01170002	Lipids and lipid-like molecules	Fatty Acyls	Fatty acids and conjugates	Fatty Acyls [FA]	Fatty Acids and Conjugates [FA01]	Dicarboxylic acids [FA0117]	No results	No results	Full match	Lipids and lipid-like molecules	Fatty Acyls	Fatty acids and conjugates	Medium-chain fatty acids	Com_3693_neg	3.20813	A1	0.000598	0.314548	AnyC_vs_NoC
(2S)-4-Oxo-2-phenyl-3,4-dihydro-2H-chromen-7-yl beta-D-glucopyranoside	--	C21 H22 O8	448.142	6.68	447.135	--	--	--	--	--	--	--	--	--	--	Invalid mass	No results	No results					Com_378_neg	2.11631	A21	0.0194	0.397594	AnyC_vs_NoC
Cafestol	Cafestol	C20 H28 O3	316.202	8.491	317.209	cpd:C09066	--	HMDB0035710	--	Organoheterocyclic compounds	Naphthofurans	-	--	--	--	Invalid mass	No results	No results	Organoheterocyclic compounds	Naphthofurans	Not available	Naphthofurans	Com_3965_pos	2.11087	A22	0.0315	0.834343	AnyC_vs_NoC
Phenylglyoxylic acid	alpha-Oxo-benzeneacetic acid; Benzoylformate; Benzoylformic acid; Phenylglyoxylic acid; Phenylglyoxylate; 2-Oxo-2-phenylacetate	C8 H6 O3	150.034	5.196	149.027	cpd:C02137	map00360 Phenylalanine metabolism	HMDB0001587	--	Benzenoids	Benzene and substituted derivatives	Benzoyl derivatives	--	--	--	Invalid mass	No results	No results	Benzenoids	Benzene and substituted derivatives	Benzoyl derivatives	Benzoyl derivatives	Com_4114_neg	2.9113	A2	0.00453	0.793878	AnyC_vs_NoC
1a,1b-Dihomo prostaglandin F2α	--	C22 H38 O5	418.254	11.777	417.247	--	--	--	--	--	--	--	--	--	--	Invalid mass	No results	No results	Lipids and lipid-like molecules	Fatty Acyls	Eicosanoids	Prostaglandins and related compounds	Com_4242_neg	1.38727	A158	0.0114	0.397594	AnyC_vs_NoC
4-acetyl-4-(ethoxycarbonyl)heptanedioic acid	--	C12 H18 O7	274.103	5.172	275.11	--	--	--	--	--	--	--	--	--	--	Invalid mass	No results	No results					Com_4555_pos	2.07442	A29	0.0428	0.406035	AnyC_vs_NoC
3-Oxo-7alpha,12alpha-hydroxy-5beta-cholanoic acid	--	C24 H38 O5	406.272	9.884	405.265	--	--	--	--	--	--	--	--	--	--	No results	No results	Full match	Lipids and lipid-like molecules	Steroids and steroid derivatives	Bile acids, alcohols and derivatives	Dihydroxy bile acids, alcohols and derivatives	Com_483_neg	1.50482	A121	0.0338	0.406035	AnyC_vs_NoC
LPC O-14:0	--	C22 H48 N O6 P	453.323	8.817	454.33	--	--	--	LMGP01060007	--	--	--	Glycerophospholipids [GP]	Glycerophosphocholines [GP01]	Monoalkylglycerophosphocholines [GP0106]	No results	Full match	No results					Com_5190_pos	2.14516	A20	0.0493	0.439522	AnyC_vs_NoC
LPC 18:3-SN1	--	C26 H48 N O7 P	517.318	8.327	518.325	--	--	--	--	--	--	--	--	--	--	No results	Full match	Full match					Com_531_pos	2.40699	A13	0.005	0.397594	AnyC_vs_NoC
Mag (18:1)	--	C21 H40 O4	356.293	10.737	355.285	--	--	--	--	--	--	--	--	--	--	No results	No results	Full match	Lipids and lipid-like molecules	Fatty Acyls	Lineolic acids and derivatives	Lineolic acids and derivatives	Com_6106_neg	1.90896	A44	0.0397	0.834343	AnyC_vs_NoC
19(R)-Hydroxy prostaglandin F2α	--	C20 H34 O6	352.225	5.782	351.218	--	--	--	--	--	--	--	--	--	--	Invalid mass	No results	No match	Lipids and lipid-like molecules	Fatty Acyls	Eicosanoids	Prostaglandins and related compounds	Com_6125_neg	1.21013	A226	0.0381	0.406035	AnyC_vs_NoC
UR-144 N-Heptyl analog	--	C23 H33 N O	339.253	5.461	362.242	--	--	--	--	--	--	--	--	--	--	Invalid mass	No results	No results	Organoheterocyclic compounds	Indoles and derivatives	N-alkylindoles	N-alkylindoles	Com_6351_pos	1.34522	A172	0.00342	0.397594	AnyC_vs_NoC
SKK	--	C15 H31 N5 O5	361.234	5.462	362.242	--	--	--	--	--	--	--	--	--	--	Invalid mass	No results	No results					Com_6352_pos	1.29016	A191	0.00601	0.397594	AnyC_vs_NoC
PC O-38:7	--	C46 H80 N O7 P	789.553	10.793	790.559	--	--	--	--	--	--	--	--	--	--	No results	Invalid mass	No results					Com_6404_pos	1.04508	A290	0.0466	0.422614	AnyC_vs_NoC
18-β-Glycyrrhetinic acid	--	C30 H46 O4	470.34	8.398	469.332	--	--	--	--	--	--	--	--	--	--	Full match	No results	No results	Lipids and lipid-like molecules	Prenol lipids	Triterpenoids	Triterpenoids	Com_6690_neg	2.08264	A26	0.00893	0.397594	AnyC_vs_NoC
Resveratrol	Resveratrol; 3,4',5-Trihydroxystilbene; trans-Resveratrol	C14 H12 O3	228.082	5.962	227.075	cpd:C03582	map04211 Longevity regulating pathway	HMDB0003747	LMPK13090005	Phenylpropanoids and polyketides	Stilbenes	-	Polyketides [PK]	Aromatic polyketides [PK13]	Diphenyl ethers, biphenyls, dibenzyls and stilbenes [PK1309]	Invalid mass	No results	No results	Phenylpropanoids and polyketides	Stilbenes	Not available	Stilbenes	Com_702_neg	1.7214	A76	0.0126	0.397594	AnyC_vs_NoC
p-Mentha-1,3,8-triene	--	C10 H14	134.11	5.49	135.117	--	--	HMDB0037013	--	Lipids and lipid-like molecules	Prenol lipids	Monoterpenoids	--	--	--	No results	No results	Full match	Lipids and lipid-like molecules	Prenol lipids	Monoterpenoids	Aromatic monoterpenoids	Com_715_pos	1.59945	A95	0.0416	0.406035	AnyC_vs_NoC
LPE 22:4	--	C27 H48 N O7 P	529.317	9.396	530.324	--	--	--	LMGP02050057	--	--	--	Glycerophospholipids [GP]	Glycerophosphoethanolamines [GP02]	Monoacylglycerophosphoethanolamines [GP0205]	No results	Full match	No results	Lipids and lipid-like molecules	Glycerophospholipids	Glycerophosphoethanolamines	1-acyl-sn-glycero-3-phosphoethanolamines	Com_763_pos	2.07859	A27	0.0257	0.397594	AnyC_vs_NoC
Lysopc 18:2	--	C26 H50 N O7 P	519.335	9.012	520.342	--	--	--	--	--	--	--	--	--	--	No results	No results	Full match	Lipids and lipid-like molecules	Glycerophospholipids	Glycerophosphocholines	Phosphocholines	Com_771_pos	2.43177	A11	0.0043	0.793878	AnyC_vs_NoC
2-mercapto-4-(2-thienyl)-5,6,7,8-tetrahydroquinoline-3-carbonitrile	--	C14 H12 N2 S2	272.046	6.153	273.054	--	--	--	--	--	--	--	--	--	--	Invalid mass	No results	No results					Com_8033_pos	1.43705	A141	0.022	0.397594	AnyC_vs_NoC
10-Nitrolinoleate	--	C18 H31 N O4	325.223	6.237	326.23	--	--	HMDB0005049	--	Lipids and lipid-like molecules	Fatty Acyls	Lineolic acids and derivatives	--	--	--	Invalid mass	No results	No results	Lipids and lipid-like molecules	Fatty Acyls	Lineolic acids and derivatives	Lineolic acids and derivatives	Com_8052_pos	2.42	A12	0.0428	0.406035	AnyC_vs_NoC
17alpha-Hydroxyprogesterone	17alpha-Hydroxyprogesterone; 17alpha-Hydroxy-4-pregnene-3,20-dione; Pregn-4-ene-3,20-dione-17-ol; 17alpha-Hydroxy-progesterone	C21 H30 O3	330.219	5.886	331.226	cpd:C01176	map00140 Steroid hormone biosynthesis;map01100 Metabolic pathways;map04913 Ovarian steroidogenesis;map04927 Cortisol synthesis and secretion;map04934 Cushing's syndrome	HMDB0000374	LMST02030161	Lipids and lipid-like molecules	Steroids and steroid derivatives	Pregnane steroids	Sterol Lipids [ST]	Steroids [ST02]	C21 steroids (gluco/mineralocorticoids, progestogins) and derivatives [ST0203]	No results	No results	Full match	Lipids and lipid-like molecules	Steroids and steroid derivatives	Pregnane steroids	Gluco/mineralocorticoids, progestogins and derivatives	Com_8196_pos	2.26611	A15	0.00647	0.397594	AnyC_vs_NoC
3-hydroxy-2-octylpentanedioic acid	--	C13 H24 O5	242.152	6.257	243.159	--	--	--	--	--	--	--	--	--	--	Invalid mass	No results	No results					Com_9211_pos	2.76558	A5	0.00222	0.397594	AnyC_vs_NoC
Asp-Phe	--	C13 H16 N2 O5	280.106	5.484	303.095	--	--	HMDB0000706	--	Organic acids and derivatives	Carboxylic acids and derivatives	Amino acids, peptides, and analogues	--	--	--	No results	No results	Full match	Organic acids and derivatives	Carboxylic acids and derivatives	Amino acids, peptides, and analogues	Peptides	Com_9273_pos	2.24166	A17	0.017	0.397594	AnyC_vs_NoC
19(R)-hydroxy Prostaglandin E1	--	C20 H34 O6	352.225	5.865	353.232	--	--	--	--	--	--	--	--	--	--	Invalid mass	No results	No match	Lipids and lipid-like molecules	Fatty Acyls	Eicosanoids	Prostaglandins and related compounds	Com_9657_pos	1.18242	A236	0.00721	0.397594	AnyC_vs_NoC

## Sheet: Supplementary Table3
Supplementary Table3: The KEGG enrichment analysis results for significantly differential changed metabolites in each comparison group
Pathway Name	Match_Count	back_Count	pvalue	neg_log_p	Holm_p_adjust	FDR	Impact	group
Steroid hormone biosynthesis	3	87	0.0015029	2.8231	0.12023	0.12023	0.10172	AnyC_vs_NoC
Riboflavin metabolism	1	4	0.01265	1.8979	0.99936	0.506	0.5	AnyC_vs_NoC
Vitamin B6 metabolism	1	9	0.028282	1.5485	1	0.75419	0.07843	AnyC_vs_NoC
Arginine and proline metabolism	2	36	0.0099283	2.0031	0.79426	0.79426	0.18139	LMC_vs_SMC
Taurine and hypotaurine metabolism	1	8	0.035084	1.4549	1	1	0.42857	LMC_vs_SMC
Arginine biosynthesis	1	14	0.0607	1.2168	1	1	0.06091	LMC_vs_SMC
Glutathione metabolism	1	28	0.11821	0.92733	1	1	0	LMC_vs_SMC
Porphyrin metabolism	1	31	0.13014	0.8856	1	1	0.0528	LMC_vs_SMC
Cysteine and methionine metabolism	1	33	0.13801	0.86009	1	1	0	LMC_vs_SMC
Steroid biosynthesis	1	41	0.16889	0.7724	1	1	0.00208	LMC_vs_SMC
Arachidonic acid metabolism	1	44	0.18022	0.74419	1	1	0	LMC_vs_SMC
Primary bile acid biosynthesis	1	46	0.1877	0.72652	1	1	0.00758	LMC_vs_SMC
Biosynthesis of unsaturated fatty acids	2	36	0.0099283	2.0031	0.79426	0.79426	0	LMC_vs_NMC
Ubiquinone and other terpenoid-quinone biosynthesis	1	18	0.077451	1.111	1	1	0	LMC_vs_NMC
Sphingolipid metabolism	1	32	0.13408	0.87263	1	1	0.06191	LMC_vs_NMC
Cysteine and methionine metabolism	1	33	0.13801	0.86009	1	1	0.02089	LMC_vs_NMC
Arachidonic acid metabolism	1	44	0.18022	0.74419	1	1	0.11618	LMC_vs_NMC
Steroid hormone biosynthesis	1	87	0.3287	0.4832	1	1	0.01168	LMC_vs_NMC
Arginine biosynthesis	2	14	0.0019937	2.7003	0.1595	0.10463	0.11675	SMC_vs_NMC
Histidine metabolism	2	16	0.0026157	2.5824	0.20664	0.10463	0	SMC_vs_NMC
Alanine, aspartate and glutamate metabolism	2	28	0.0079908	2.0974	0.62328	0.21309	0.42068	SMC_vs_NMC
Arginine and proline metabolism	2	36	0.013048	1.8844	1	0.26096	0.02093	SMC_vs_NMC
Nitrogen metabolism	1	6	0.030139	1.5209	1	0.48223	0	SMC_vs_NMC
Taurine and hypotaurine metabolism	1	8	0.040007	1.3979	1	0.53343	0.42857	SMC_vs_NMC
Butanoate metabolism	1	15	0.073857	1.1316	1	0.73857	0	SMC_vs_NMC
Nicotinate and nicotinamide metabolism	1	15	0.073857	1.1316	1	0.73857	0	SMC_vs_NMC
Pantothenate and CoA biosynthesis	1	20	0.097392	1.0115	1	0.81629	0	SMC_vs_NMC
beta-Alanine metabolism	1	21	0.10204	0.99125	1	0.81629	0	SMC_vs_NMC
Glutathione metabolism	1	28	0.13396	0.87302	1	0.83281	0.01966	SMC_vs_NMC
Porphyrin metabolism	1	31	0.14734	0.83169	1	0.83281	0	SMC_vs_NMC
Glyoxylate and dicarboxylate metabolism	1	32	0.15175	0.81886	1	0.83281	0	SMC_vs_NMC
Sphingolipid metabolism	1	32	0.15175	0.81886	1	0.83281	0.06191	SMC_vs_NMC
Cysteine and methionine metabolism	1	33	0.15615	0.80646	1	0.83281	0.02089	SMC_vs_NMC
Steroid biosynthesis	1	41	0.19062	0.71983	1	0.95311	0.00208	SMC_vs_NMC
Primary bile acid biosynthesis	1	46	0.21154	0.67462	1	0.99546	0.00758	SMC_vs_NMC
Steroid hormone biosynthesis	1	87	0.36595	0.43658	1	1	0.1115	SMC_vs_NMC
Arginine biosynthesis	1	14	0.043716	1.3594	1	0.97166	0.06091	LMP_vs_SMP
Terpenoid backbone biosynthesis	1	18	0.055921	1.2524	1	0.97166	0.11429	LMP_vs_SMP
Citrate cycle (TCA cycle)	1	20	0.061977	1.2078	1	0.97166	0.04412	LMP_vs_SMP
Pyruvate metabolism	1	23	0.071002	1.1487	1	0.97166	0.0283	LMP_vs_SMP
Pentose phosphate pathway	1	23	0.071002	1.1487	1	0.97166	0.04419	LMP_vs_SMP
Galactose metabolism	1	27	0.082927	1.0813	1	0.97166	0	LMP_vs_SMP
Glutathione metabolism	1	28	0.085889	1.0661	1	0.97166	0	LMP_vs_SMP
Glyoxylate and dicarboxylate metabolism	1	32	0.097661	1.0103	1	0.97166	0	LMP_vs_SMP
Arginine and proline metabolism	1	36	0.10931	0.96133	1	0.97166	0.16395	LMP_vs_SMP
Citrate cycle (TCA cycle)	1	20	0.049881	1.3021	1	1	0.04412	LMP_vs_NMP
Pyruvate metabolism	1	23	0.057199	1.2426	1	1	0.0283	LMP_vs_NMP
Alanine, aspartate and glutamate metabolism	1	28	0.069301	1.1593	1	1	0	LMP_vs_NMP
Glyoxylate and dicarboxylate metabolism	1	32	0.078899	1.1029	1	1	0	LMP_vs_NMP
Pyrimidine metabolism	1	39	0.095517	1.0199	1	1	0.02495	LMP_vs_NMP
Tryptophan metabolism	1	41	0.10022	0.99903	1	1	0	LMP_vs_NMP
Steroid hormone biosynthesis	1	87	0.20349	0.69146	1	1	0.0055	LMP_vs_NMP
Biosynthesis of unsaturated fatty acids	4	36	6.78e-05	4.1685	0.0054272	0.0054272	0	LBV_vs_HBV
Steroid biosynthesis	2	41	0.031348	1.5038	1	0.91945	0.00554	LBV_vs_HBV
Linoleic acid metabolism	1	5	0.034479	1.4624	1	0.91945	0	LBV_vs_HBV
Vitamin B6 metabolism	1	9	0.061281	1.2127	1	1	0	LBV_vs_HBV
Arginine biosynthesis	1	14	0.093831	1.0277	1	1	0	LBV_vs_HBV
beta-Alanine metabolism	1	21	0.13768	0.86113	1	1	0	LBV_vs_HBV
Glutathione metabolism	1	28	0.17959	0.74572	1	1	0.00719	LBV_vs_HBV
Arginine and proline metabolism	1	36	0.22521	0.64741	1	1	0.06628	LBV_vs_HBV
Fatty acid elongation	1	39	0.24172	0.61669	1	1	0	LBV_vs_HBV
Fatty acid degradation	1	39	0.24172	0.61669	1	1	0	LBV_vs_HBV
Pyrimidine metabolism	1	39	0.24172	0.61669	1	1	0.03985	LBV_vs_HBV
Fatty acid biosynthesis	1	47	0.28418	0.5464	1	1	0.01473	LBV_vs_HBV
Ether lipid metabolism	1	20	0.049881	1.3021	1	1	0	LBV_vs_NBV
Pantothenate and CoA biosynthesis	1	20	0.049881	1.3021	1	1	0.0068	LBV_vs_NBV
beta-Alanine metabolism	1	21	0.052325	1.2813	1	1	0	LBV_vs_NBV
Glutathione metabolism	1	28	0.069301	1.1593	1	1	0.00719	LBV_vs_NBV
Glycerophospholipid metabolism	1	36	0.088423	1.0534	1	1	0.04814	LBV_vs_NBV
Arginine and proline metabolism	1	36	0.088423	1.0534	1	1	0.06628	LBV_vs_NBV
Steroid hormone biosynthesis	1	87	0.20349	0.69146	1	1	0.01168	LBV_vs_NBV
Caffeine metabolism	3	10	3.94e-05	4.4043	0.0031531	0.0031531	0.69231	HBV_vs_NBV
Biosynthesis of unsaturated fatty acids	4	36	0.0001	3.9995	0.0079083	0.0040042	0	HBV_vs_NBV
Primary bile acid biosynthesis	2	46	0.04573	1.3398	1	1	0.00805	HBV_vs_NBV
Vitamin B6 metabolism	1	9	0.066683	1.176	1	1	0.04902	HBV_vs_NBV
Butanoate metabolism	1	15	0.10885	0.96319	1	1	0	HBV_vs_NBV
Fatty acid elongation	1	39	0.26063	0.58398	1	1	0	HBV_vs_NBV
Fatty acid degradation	1	39	0.26063	0.58398	1	1	0	HBV_vs_NBV
Fatty acid biosynthesis	1	47	0.30569	0.51471	1	1	0.01473	HBV_vs_NBV
Steroid hormone biosynthesis	1	87	0.49557	0.30489	1	1	0	HBV_vs_NBV
Arginine and proline metabolism	2	36	0.0048663	2.3128	0.38931	0.38931	0.18139	WD_vs_ND
Phenylalanine, tyrosine and tryptophan biosynthesis	1	4	0.01265	1.8979	0.99936	0.506	0.5	WD_vs_ND
Phenylalanine metabolism	1	8	0.025172	1.5991	1	0.67125	0	WD_vs_ND
Arginine biosynthesis	1	14	0.043716	1.3594	1	0.87432	0.06091	WD_vs_ND
Ubiquinone and other terpenoid-quinone biosynthesis	1	18	0.055921	1.2524	1	0.89474	0	WD_vs_ND
Glutathione metabolism	1	28	0.085889	1.0661	1	1	0	WD_vs_ND
Glycine, serine and threonine metabolism	1	33	0.10059	0.99747	1	1	0.05149	WD_vs_ND
Tryptophan metabolism	1	41	0.12371	0.90761	1	1	0.13094	WD_vs_ND
Tyrosine metabolism	1	42	0.12656	0.8977	1	1	0.13972	WD_vs_ND
